# Supplementary material for: Capacity Estimation and Knee Point Prediction Using Electrochemical Impedance Spectroscopy for Lithium Metal Battery Degradation via Machine Learning
Source: Adv Sci (Weinh). 2025 May 5;12(27):2502336. doi: 10.1002/advs.202502336 (PMC12463089; doi:10.1002/advs.202502336)
Supplement: Supplementary file 2 — Supporting Information [file ADVS-12-2502336-s001.xlsx]

## Sheet: 工作表 1 - eis_train_supporting
eis_train_supporting
10001	6740	4542	3061	2063	1390	936.063	630.738	425.149	286.568	193.035	130.089	87.684	59.0552	39.8047	26.8198	18.077	12.184	8.21194	5.53438	3.72762	2.51224	1.69268	1.14087	0.768341	0.516884	0.349246	0.235159	0.158325	0.107102	0.0721775	0.0488944	0.0325963	0.0209548	0.0139698	0.00931322	10001	6740	4542	3061	2063	1390	936.063	630.738	425.149	286.568	193.035	130.089	87.684	59.0552
0	1	2	3	4	5	6	7	8	9	10	11	12	13	14	15	16	17	18	19	20	21	22	23	24	25	26	27	28	29	30	31	32	33	34	35	36	37	38	39	40	41	42	43	44	45	46	47	48	49
0.717384	0.924206	1.22487	1.60499	2.03225	2.44439	2.7832	3.02779	3.19115	3.29746	3.37136	3.43434	3.49091	3.55122	3.61489	3.68553	3.76741	3.86183	3.96927	4.07869	4.20503	4.35933	4.55123	4.82225	5.17054	5.68358	6.34135	7.36461	8.80552	11.1279	14.4001	18.4631	26.9724	31.5896	45.3372	73.9348	0.792867	0.941035	1.11361	1.23436	1.26247	1.18208	1.04575	0.853348	0.67954	0.548347	0.463596	0.418277	0.408185	0.428601
0.614936	0.728443	0.914201	1.15672	1.44832	1.75889	2.04837	2.28121	2.45344	2.57619	2.66755	2.74222	2.8125	2.88175	2.95428	3.03268	3.12258	3.23499	3.38348	3.57905	3.8346	4.16172	4.59198	5.15436	5.90481	6.86813	8.06513	9.40955	10.9138	12.4106	13.802	15.0317	16.2208	17.2417	18.2612	19.2643	0.473401	0.624552	0.754366	0.866194	0.933085	0.932239	0.862934	0.751931	0.644429	0.540597	0.466521	0.4248	0.41113	0.421664
0.58681	0.743578	0.918967	1.14196	1.4065	1.68843	1.95493	2.17677	2.34613	2.46968	2.56254	2.64111	2.71328	2.78671	2.86452	2.95118	3.05403	3.17924	3.33644	3.53808	3.79383	4.12318	4.53787	5.07956	5.80209	6.72302	7.88146	9.18991	10.6822	12.2021	13.6567	15.055	16.4316	17.7501	18.9612	20.1112	0.484092	0.585231	0.701905	0.80111	0.861523	0.864987	0.811236	0.719474	0.627386	0.534265	0.469921	0.432212	0.423938	0.440211
0.651708	0.75292	0.909701	1.11416	1.36252	1.63567	1.89858	2.11915	2.28642	2.406	2.49612	2.57099	2.6388	2.70935	2.78402	2.86708	2.96339	3.08301	3.23754	3.44421	3.72477	4.10462	4.60178	5.26349	6.116	7.14733	8.39249	9.84808	11.3808	12.9072	14.465	15.918	17.288	18.9314	20.2539	21.5277	0.417514	0.545378	0.655108	0.755331	0.823178	0.838006	0.792148	0.703566	0.602272	0.520757	0.45683	0.42249	0.416814	0.436761
0.698363	0.786678	0.953243	1.17233	1.44002	1.73789	2.03202	2.28492	2.48163	2.6258	2.73239	2.81757	2.89531	2.96994	3.04848	3.13368	3.2329	3.35428	3.51413	3.72488	4.0075	4.3735	4.8513	5.45808	6.20753	7.20062	8.34556	9.75985	11.3548	12.9469	14.5852	16.2193	17.7697	19.6595	21.1216	22.5962	0.478426	0.58709	0.70715	0.819592	0.900696	0.926499	0.887098	0.797183	0.697511	0.593506	0.514722	0.467143	0.450584	0.462037
0.710978	0.779936	0.910369	1.0715	1.25837	1.45471	1.63632	1.78698	1.90341	1.99146	2.06275	2.12576	2.18689	2.25123	2.31909	2.39426	2.48019	2.58824	2.73255	2.93327	3.21931	3.61335	4.16321	4.89101	5.81947	7.00654	8.36445	9.9998	11.7373	13.4418	15.2036	16.8079	18.524	20.2734	21.7763	23.2993	0.362186	0.447397	0.518828	0.579701	0.614576	0.611515	0.571937	0.510346	0.447403	0.397074	0.369607	0.358798	0.369126	0.399855
0.689757	0.848941	1.03172	1.27317	1.5747	1.92314	2.28489	2.61733	2.89247	3.10588	3.26723	3.39561	3.50686	3.61109	3.71479	3.8218	3.93973	4.07773	4.25144	4.47576	4.7695	5.14361	5.61805	6.21276	6.95596	7.86724	9.00241	10.3929	11.8914	13.5029	15.2211	16.8076	18.5258	20.1371	21.6845	23.3063	0.53629	0.65891	0.804121	0.947025	1.06349	1.12622	1.11643	1.05524	0.933051	0.805179	0.699879	0.626736	0.586747	0.579034
0.751316	0.849663	1.02968	1.26976	1.56845	1.90829	2.25268	2.55992	2.80884	2.99617	3.13803	3.25098	3.35035	3.4474	3.54527	3.64947	3.76335	3.89583	4.05837	4.26364	4.52166	4.85171	5.25811	5.77434	6.46809	7.2671	8.36605	9.60861	11.0925	12.7779	14.4625	16.0699	17.7638	19.4609	21.0002	22.489	0.523324	0.651149	0.790648	0.925418	1.03085	1.07679	1.05038	0.979091	0.855021	0.732498	0.635447	0.571334	0.538961	0.534767
0.695739	0.857781	1.03825	1.2826	1.59429	1.95931	2.33998	2.68627	2.96828	3.17778	3.33211	3.45021	3.55303	3.65052	3.74856	3.85418	3.96999	4.10839	4.27798	4.491	4.762	5.10162	5.53138	6.07271	6.74502	7.63985	8.69418	10.0147	11.5913	13.2372	14.9955	16.8512	18.6794	20.6725	22.5958	24.2906	0.524931	0.666766	0.817711	0.970358	1.09746	1.16576	1.15255	1.07857	0.939919	0.798427	0.684679	0.605994	0.56342	0.554616
0.692137	0.824895	0.955589	1.11773	1.29986	1.48116	1.64098	1.77002	1.86919	1.9457	2.00837	2.06634	2.12515	2.18795	2.25656	2.33458	2.42816	2.54861	2.71187	2.93467	3.24356	3.65929	4.20588	4.89549	5.7517	6.78537	7.97577	9.31519	10.8525	12.453	14.0733	15.725	17.383	19.3492	20.8898	22.305	0.396093	0.446225	0.511791	0.56224	0.581806	0.564404	0.517769	0.457156	0.401827	0.360764	0.338709	0.34096	0.359217	0.39922
0.754405	0.893175	1.07614	1.32639	1.65304	2.04503	2.46535	2.8671	3.20166	3.45521	3.64252	3.78411	3.90196	4.01286	4.12216	4.23461	4.36337	4.50829	4.68589	4.90187	5.16984	5.50739	5.92813	6.45708	7.10293	7.94767	8.94472	10.2567	11.7532	13.3581	15.1931	17.152	19.1211	21.516	23.5889	25.676	0.518576	0.69393	0.858369	1.03089	1.18399	1.28046	1.3151	1.22878	1.08555	0.927842	0.790712	0.692731	0.635534	0.613081
0.766087	0.893131	1.06056	1.28296	1.5611	1.87521	2.18959	2.46286	2.68147	2.84203	2.96229	3.063	3.15464	3.24803	3.35275	3.47111	3.61384	3.78221	3.99413	4.25294	4.57397	4.9635	5.44695	6.0273	6.70616	7.58442	8.56483	9.81486	11.2544	12.7312	14.3752	16.1083	17.8545	20.0443	21.8665	23.6629	0.525411	0.607631	0.733425	0.856902	0.9502	0.986771	0.957444	0.885063	0.770465	0.665423	0.587382	0.54308	0.535282	0.561135
0.753228	0.913796	1.09457	1.3404	1.65778	2.03427	2.43485	2.80751	3.11221	3.34178	3.51209	3.64288	3.75293	3.85745	3.96122	4.07174	4.19199	4.33138	4.49839	4.7019	4.95057	5.26567	5.64676	6.12396	6.74717	7.47244	8.43848	9.52657	10.8694	12.3988	13.9778	15.5921	17.3413	19.3341	21.0532	22.609	0.525974	0.68032	0.8354	0.996421	1.13596	1.21814	1.23984	1.14721	1.00603	0.85899	0.733133	0.64644	0.593129	0.576221
0.800745	0.924571	1.10306	1.34858	1.66483	2.04267	2.44411	2.82028	3.12773	3.36082	3.53234	3.6619	3.77304	3.87629	3.98026	4.08732	4.20498	4.342	4.50337	4.70092	4.94664	5.25319	5.63446	6.10485	6.70682	7.41339	8.32841	9.44337	10.6919	12.1633	13.8163	15.4018	17.1032	18.7125	20.3892	22.2138	0.508016	0.678945	0.834884	0.996511	1.1374	1.22175	1.24479	1.15346	1.0114	0.861951	0.732876	0.643612	0.590361	0.570915
0.8037	0.943116	1.11671	1.35301	1.65849	2.0199	2.40189	2.75998	3.05131	3.27092	3.43263	3.56022	3.66925	3.77745	3.89175	4.01504	4.15359	4.31644	4.50918	4.7409	5.03065	5.38034	5.8103	6.3306	6.97927	7.73408	8.69181	9.86018	11.1648	12.692	14.4395	16.1648	17.9669	19.718	21.5536	23.5214	0.560591	0.658487	0.806667	0.960491	1.09341	1.17105	1.19308	1.10532	0.972228	0.832959	0.719226	0.644931	0.608377	0.607948
0.853501	0.956781	1.12971	1.36448	1.66674	2.02724	2.40939	2.76837	3.06564	3.29155	3.46089	3.59137	3.70582	3.81625	3.93126	4.0571	4.19809	4.36141	4.55848	4.79815	5.10084	5.4692	5.92638	6.48077	7.15107	7.9995	8.971	10.1505	11.5772	13.0819	14.7272	16.5424	18.4111	20.5241	22.3846	24.2414	0.552094	0.655961	0.803375	0.956033	1.09097	1.17361	1.19922	1.11588	0.986371	0.850821	0.73582	0.661025	0.62285	0.621862
0.851312	0.973853	1.15401	1.40118	1.72991	2.13344	2.58334	3.02513	3.4013	3.69308	3.9083	4.06826	4.20024	4.32046	4.43732	4.55281	4.67711	4.81474	4.9801	5.18106	5.4292	5.73271	6.11617	6.58725	7.15343	7.89551	8.764	9.92754	11.2424	12.7037	14.4634	16.3051	18.496	20.8651	23.1781	25.6126	0.597802	0.705381	0.874522	1.058	1.22907	1.3527	1.41171	1.33995	1.19728	1.02823	0.873107	0.755747	0.679032	0.638726
0.823682	0.96597	1.13918	1.37593	1.68417	2.05429	2.44886	2.81971	3.12482	3.35266	3.52073	3.65139	3.76652	3.88318	4.01041	4.15095	4.30539	4.479	4.67222	4.90085	5.17568	5.50869	5.91605	6.40576	6.9833	7.75643	8.62662	9.75304	11.1187	12.5796	14.3084	16.2887	18.3842	21.1204	23.5116	25.866	0.504318	0.664152	0.815324	0.97504	1.11569	1.2031	1.23063	1.14362	1.00931	0.865546	0.749146	0.672976	0.640978	0.646785
0.83033	0.907756	1.02142	1.15767	1.30424	1.44414	1.56446	1.65868	1.73068	1.78687	1.8359	1.88176	1.92993	1.98064	2.03758	2.10249	2.18086	2.28265	2.42036	2.611	2.87772	3.24173	3.72638	4.36331	5.18427	6.12758	7.3146	8.59371	10.0732	11.7816	13.5652	15.3915	17.4552	19.6927	21.7545	23.7138	0.299998	0.386545	0.430646	0.460074	0.464435	0.440408	0.397532	0.349644	0.308651	0.281154	0.269928	0.274625	0.298802	0.33707
0.694803	0.79134	0.846267	0.901258	0.954319	1.00124	1.04035	1.07307	1.10276	1.13035	1.15842	1.189	1.22245	1.25992	1.29996	1.34391	1.39168	1.44852	1.52128	1.6181	1.75358	1.94528	2.2123	2.59148	3.12116	3.83176	4.77317	6.0239	7.53005	9.24294	11.2613	13.4147	15.7076	18.5015	20.765	22.8948	0.162513	0.190629	0.194785	0.192418	0.183446	0.169896	0.156079	0.146133	0.14163	0.142806	0.150603	0.163838	0.183961	0.211189
0.906302	0.979713	1.12939	1.3152	1.53274	1.76528	1.98779	2.17526	2.32409	2.43774	2.52793	2.6067	2.68378	2.7612	2.84548	2.9382	3.04639	3.17666	3.33966	3.55207	3.83042	4.18668	4.6366	5.19063	5.88118	6.64675	7.61583	8.72015	9.95649	11.4201	13.0626	14.6699	16.4659	18.1705	19.967	21.8867	0.424824	0.519817	0.605865	0.680827	0.728373	0.734345	0.695098	0.626565	0.561275	0.493678	0.447017	0.424838	0.424265	0.44937
0.87277	1.03386	1.20823	1.44584	1.75847	2.14046	2.56367	2.97902	3.33222	3.60718	3.81049	3.96525	4.09397	4.21114	4.32609	4.44278	4.56365	4.70547	4.87522	5.08463	5.34367	5.66825	6.06171	6.54431	7.15619	7.82602	8.71456	9.75474	10.9246	12.3303	13.9403	15.5622	17.4274	19.4352	21.1849	23.2039	0.557632	0.685338	0.841277	1.00945	1.16827	1.28179	1.33677	1.26812	1.13346	0.976893	0.836357	0.730624	0.663257	0.63294
0.859876	1.00491	1.13042	1.27799	1.43863	1.59566	1.73444	1.84428	1.9302	1.99938	2.05715	2.11233	2.16713	2.2276	2.29313	2.36922	2.45882	2.5699	2.71092	2.90011	3.15357	3.48714	3.93415	4.50985	5.21725	6.13043	7.14753	8.39729	9.81828	11.2807	12.9326	14.7312	16.6045	18.9186	20.945	22.8221	0.382283	0.426706	0.475242	0.510163	0.519546	0.497728	0.455145	0.403804	0.356666	0.323367	0.307343	0.311242	0.328161	0.364372
0.953764	1.06498	1.21796	1.40869	1.63307	1.87456	2.10673	2.30566	2.46303	2.58495	2.68172	2.76557	2.84593	2.92819	3.01879	3.12072	3.23357	3.37023	3.5391	3.75351	4.03175	4.38682	4.83521	5.38633	6.05829	6.83471	7.76135	8.86798	10.0721	11.4697	13.0749	14.7193	16.5032	18.3532	20.1771	22.1476	0.420211	0.539746	0.627957	0.705862	0.757912	0.76656	0.728342	0.66054	0.591724	0.52072	0.471058	0.44598	0.447814	0.473136
0.972858	1.1083	1.27465	1.4866	1.74837	2.04607	2.35105	2.62509	2.85076	3.02627	3.162	3.27453	3.37524	3.47631	3.5801	3.68962	3.81166	3.95272	4.1259	4.34042	4.61844	4.96232	5.39876	5.9322	6.55929	7.34849	8.2242	9.28459	10.5494	11.8748	13.3629	15.0412	16.7757	18.8201	20.5728	22.1614	0.545804	0.606766	0.720127	0.832012	0.920959	0.963553	0.945957	0.890527	0.789698	0.689459	0.609015	0.558652	0.538673	0.543365
1.05615	1.16034	1.34189	1.58838	1.91826	2.33594	2.82131	3.32848	3.78682	4.15978	4.44015	4.65349	4.82511	4.97158	5.10599	5.23724	5.37068	5.51322	5.67923	5.87789	6.12457	6.42938	6.8053	7.25664	7.79263	8.49347	9.29008	10.2636	11.4835	12.8081	14.2906	16.0117	17.8639	19.9843	21.921	23.7295	0.624746	0.742472	0.914631	1.11092	1.30836	1.47324	1.58227	1.55041	1.4266	1.24908	1.07064	0.920819	0.814015	0.744654
1.07892	1.15208	1.2959	1.47085	1.66979	1.87624	2.06807	2.227	2.35127	2.44912	2.52824	2.59711	2.66613	2.73714	2.81769	2.91017	3.01846	3.14902	3.31321	3.52178	3.79674	4.14582	4.59891	5.16026	5.84121	6.69711	7.6459	8.78013	10.1222	11.5434	13.1456	14.9913	16.9429	19.3626	21.4935	23.461	0.468567	0.50568	0.572485	0.630032	0.660595	0.654285	0.611251	0.54657	0.492973	0.436804	0.401292	0.388344	0.398292	0.432002
1.04704	1.16636	1.32984	1.53768	1.78478	2.05427	2.31957	2.55147	2.73984	2.88338	2.99785	3.0948	3.18469	3.27694	3.37547	3.48294	3.603	3.74223	3.90965	4.11647	4.37717	4.69509	5.09328	5.5722	6.12835	6.82861	7.59881	8.5495	9.66188	10.8138	12.1409	13.6347	15.1995	17.1579	18.7718	20.2449	0.45886	0.591151	0.688129	0.780534	0.845473	0.86495	0.832439	0.774838	0.679631	0.594621	0.532068	0.495633	0.486791	0.501244
1.06653	1.22913	1.41165	1.65576	1.9738	2.3695	2.81466	3.26355	3.66058	3.97776	4.21935	4.40594	4.56356	4.70104	4.83365	4.96089	5.09165	5.23369	5.39431	5.58732	5.82891	6.11683	6.47135	6.90303	7.46113	8.04903	8.84751	9.7442	10.7652	12.0253	13.4617	14.9107	16.6023	18.4584	20.2568	22.2489	0.572721	0.729882	0.886736	1.06038	1.23082	1.35983	1.43589	1.38563	1.25981	1.10179	0.949273	0.828376	0.745513	0.69827
1.0635	1.0566	1.12765	1.20059	1.2696	1.32976	1.37975	1.4214	1.45765	1.49057	1.52336	1.55725	1.59431	1.63547	1.67989	1.72841	1.78366	1.84869	1.9285	2.03219	2.17275	2.35642	2.6151	2.96254	3.42498	4.0799	4.8826	5.95649	7.27727	8.74144	10.4523	12.3437	14.2768	16.5459	18.423	20.1306	0.287608	0.253641	0.254935	0.249343	0.234866	0.215844	0.195348	0.179719	0.168797	0.16613	0.169652	0.181088	0.199278	0.226087
1.08663	1.20163	1.32232	1.45889	1.60417	1.74429	1.8682	1.96889	2.04991	2.11467	2.17293	2.22696	2.28132	2.3402	2.40453	2.47901	2.56137	2.66125	2.78506	2.94125	3.14669	3.41524	3.7661	4.22205	4.78846	5.5347	6.40492	7.44145	8.6951	10.0573	11.5547	13.2415	15.0146	16.922	18.6998	20.2923	0.325447	0.420461	0.454438	0.476937	0.479402	0.456827	0.418454	0.373875	0.334023	0.304776	0.295024	0.294036	0.306659	0.335716
1.18941	1.29951	1.46603	1.67062	1.91433	2.18344	2.45097	2.68913	2.88896	3.04487	3.16741	3.27267	3.3691	3.46448	3.56194	3.66683	3.78168	3.91254	4.06656	4.25854	4.49687	4.79255	5.15806	5.61761	6.16498	6.82462	7.58287	8.54886	9.62416	10.7641	12.1309	13.6418	15.2596	17.3295	19.0021	20.5568	0.47223	0.602947	0.696562	0.784713	0.85024	0.874522	0.849215	0.799346	0.708101	0.623089	0.55562	0.513904	0.496108	0.500863
1.23017	1.34835	1.53543	1.78512	2.11158	2.508	2.97403	3.44587	3.86644	4.20982	4.47235	4.67382	4.83895	4.98236	5.1162	5.24654	5.3746	5.5124	5.67279	5.85839	6.08061	6.35998	6.69521	7.10841	7.57606	8.18058	8.84838	9.72236	10.7398	11.8053	13.1204	14.6145	16.2207	18.3237	20.0873	21.8285	0.657078	0.759457	0.918473	1.09556	1.27144	1.44336	1.49641	1.45474	1.33116	1.16897	1.00584	0.873032	0.775853	0.714434
1.24374	1.34175	1.51178	1.72654	1.98518	2.27297	2.56085	2.82045	3.03124	3.19469	3.32184	3.4296	3.52569	3.62446	3.73089	3.8521	3.98784	4.14491	4.33477	4.56512	4.84602	5.18635	5.6062	6.1024	6.68269	7.38429	8.19034	9.07858	10.1699	11.3812	12.6831	14.1538	15.7862	17.5474	19.2715	20.9392	0.518364	0.631344	0.732484	0.829544	0.904358	0.934021	0.929638	0.85125	0.752406	0.658196	0.586778	0.545219	0.532117	0.549218
1.2242	1.38347	1.5715	1.81748	2.13422	2.51653	2.95121	3.37834	3.75047	4.04755	4.27105	4.44762	4.59913	4.744	4.8925	5.04722	5.21429	5.39479	5.59683	5.82193	6.08579	6.39901	6.76814	7.19787	7.68187	8.30291	8.97526	9.84797	10.8835	11.9926	13.3508	14.9879	16.7871	19.2069	21.3556	23.566	0.657441	0.74326	0.892367	1.0536	1.20916	1.35865	1.38735	1.32965	1.20654	1.05668	0.919249	0.819801	0.758807	0.74123
0.980226	1.08954	1.14221	1.19304	1.23919	1.27924	1.31344	1.34408	1.37206	1.39956	1.42912	1.46028	1.49424	1.53225	1.57572	1.62255	1.67496	1.73362	1.80197	1.88309	1.98779	2.12575	2.30612	2.54688	2.868	3.31522	3.90824	4.66348	5.67558	6.93057	8.40895	10.1281	12.124	14.1903	16.2208	18.266	0.294592	0.206357	0.197985	0.186193	0.172271	0.157981	0.146926	0.138763	0.136183	0.137997	0.145654	0.15819	0.175117	0.197959
1.23662	1.38924	1.54113	1.7245	1.93927	2.16996	2.39207	2.58393	2.73861	2.8591	2.95711	3.0388	3.11638	3.19748	3.28307	3.38289	3.49721	3.63476	3.80075	4.00886	4.27414	4.60638	5.02903	5.55173	6.23064	6.97109	7.92624	8.95971	10.129	11.5325	13.0954	14.6765	16.5785	18.592	20.7192	23.1463	0.531477	0.553148	0.626145	0.692979	0.736284	0.743011	0.706279	0.657984	0.578962	0.510189	0.463042	0.438124	0.437301	0.462066
1.17877	1.35532	1.49296	1.65217	1.82528	1.99903	2.15592	2.28674	2.39028	2.47288	2.54256	2.60628	2.66991	2.73827	2.81422	2.90134	3.00221	3.12264	3.26617	3.44406	3.66834	3.95022	4.30889	4.7629	5.351	6.01612	6.85462	7.84817	8.92429	10.169	11.6295	13.1728	14.9727	17.1923	19.2309	21.3231	0.437576	0.486914	0.532867	0.567518	0.578795	0.561567	0.519572	0.465742	0.424196	0.381611	0.354897	0.348135	0.35941	0.388653
1.31388	1.4078	1.57537	1.7821	2.02944	2.30074	2.57001	2.81598	3.01529	3.17201	3.29769	3.40404	3.5024	3.60223	3.70951	3.82442	3.95445	4.10153	4.27005	4.47146	4.71689	5.01495	5.3825	5.83682	6.39023	7.02991	7.75754	8.68721	9.71787	10.8216	12.1632	13.6776	15.292	17.4163	19.2757	21.1866	0.563209	0.620166	0.711587	0.799154	0.86391	0.888848	0.886029	0.811993	0.721291	0.635241	0.569092	0.529838	0.516851	0.529123
1.26143	1.25464	1.33993	1.4277	1.51371	1.58983	1.65451	1.70687	1.75156	1.79154	1.83032	1.86943	1.91364	1.9617	2.01492	2.07596	2.14422	2.2218	2.31239	2.42103	2.55995	2.7373	2.9756	3.30023	3.75989	4.32582	5.09001	6.08408	7.24966	8.59137	10.1904	11.8967	13.7082	16.0006	17.9256	19.8257	0.29279	0.310527	0.312155	0.307471	0.292742	0.269345	0.243349	0.220787	0.205518	0.197723	0.199983	0.210065	0.231411	0.258353
1.05518	1.168	1.22629	1.283	1.33405	1.37776	1.4154	1.44863	1.48026	1.51026	1.54254	1.57661	1.61486	1.65822	1.70747	1.76339	1.82422	1.89391	1.97198	2.06284	2.17059	2.30979	2.48787	2.72026	3.05715	3.45109	4.00951	4.72066	5.56609	6.60217	7.88816	9.32739	11.0525	13.1987	15.0798	16.8927	0.15631	0.228148	0.217537	0.204382	0.189619	0.174082	0.161333	0.152191	0.14957	0.152041	0.160207	0.174102	0.193348	0.219932
1.3049	1.3915	1.52408	1.67594	1.83626	1.99375	2.13677	2.25557	2.35356	2.43427	2.50431	2.56963	2.63531	2.70636	2.78531	2.87512	2.97673	3.09217	3.22369	3.37966	3.56862	3.80009	4.09486	4.46431	4.90948	5.50091	6.18508	6.9784	7.96549	9.06851	10.298	11.6893	13.2594	14.8951	16.4602	17.987	0.500911	0.474839	0.510367	0.535328	0.541042	0.521602	0.483753	0.436876	0.402314	0.365153	0.344294	0.338349	0.348957	0.37589
1.3401	1.48933	1.64967	1.84096	2.05459	2.28199	2.50295	2.69662	2.85834	2.98926	3.09814	3.19268	3.28463	3.37894	3.47926	3.58792	3.70739	3.83851	3.98528	4.15362	4.35086	4.58625	4.87944	5.25317	5.69394	6.2568	6.89208	7.70611	8.66667	9.69319	10.872	12.2429	13.6983	15.4495	16.9097	18.2536	0.57516	0.579747	0.647718	0.708063	0.745665	0.750455	0.71837	0.67601	0.605064	0.539954	0.492956	0.46741	0.461197	0.473088
1.39244	1.57098	1.75833	1.99017	2.27249	2.5922	2.93764	3.2664	3.54964	3.77847	3.96145	4.11492	4.24903	4.37666	4.50639	4.64293	4.78603	4.94149	5.11147	5.29839	5.51797	5.77348	6.08075	6.46362	6.91627	7.46296	8.0726	8.85818	9.75173	10.7121	11.8777	13.2187	14.6198	16.3678	17.8585	19.2861	0.648436	0.708728	0.819989	0.93587	1.03686	1.13096	1.12593	1.06254	0.96497	0.854265	0.759229	0.690169	0.64635	0.631194
1.5131	1.63355	1.83681	2.10321	2.44689	2.87378	3.37904	3.90435	4.39667	4.80431	5.12642	5.37752	5.58123	5.75832	5.92722	6.09267	6.25912	6.43279	6.61808	6.82041	7.04526	7.30158	7.60288	7.95961	8.35246	8.85819	9.41777	10.0599	10.8656	11.7625	12.7585	13.9331	15.2444	16.6677	18.0698	19.457	0.717609	0.840307	1.00447	1.19302	1.38597	1.58644	1.66991	1.65506	1.54436	1.37505	1.19874	1.04578	0.929055	0.854894
1.43888	1.5416	1.68522	1.84774	2.01889	2.18484	2.33383	2.45671	2.55467	2.63438	2.70274	2.76736	2.83175	2.90487	2.98507	3.07877	3.18584	3.30925	3.45032	3.61502	3.81153	4.0545	4.35948	4.73558	5.2549	5.8362	6.61378	7.50162	8.47214	9.57619	10.8068	12.0499	13.4446	15.0281	16.4194	17.8349	0.404279	0.50952	0.545442	0.569746	0.570821	0.54791	0.502714	0.449711	0.411476	0.370933	0.34947	0.344275	0.357822	0.387695
1.53364	1.65147	1.83954	2.07193	2.34675	2.65061	2.96949	3.26108	3.50617	3.69827	3.8524	3.98039	4.09716	4.21283	4.33513	4.47334	4.61958	4.78196	4.96431	5.16816	5.4013	5.67464	6.00513	6.39714	6.90501	7.45238	8.14405	8.94928	9.79679	10.7421	11.8373	12.9776	14.2312	15.7454	17.0218	18.3135	0.653329	0.701579	0.80312	0.903768	0.98531	1.05784	1.02994	0.955217	0.856152	0.754034	0.670821	0.616631	0.593488	0.596074
1.52395	1.7007	1.90148	2.16105	2.48322	2.86374	3.29263	3.71727	4.0917	4.39791	4.63649	4.82962	4.99655	5.15397	5.30684	5.46461	5.63257	5.81057	6.00348	6.21184	6.44597	6.71278	7.02449	7.37777	7.83953	8.3157	8.93994	9.63747	10.384	11.2445	12.2417	13.2675	14.4264	15.7956	17.0352	18.3055	0.718878	0.797077	0.934802	1.08702	1.23026	1.37061	1.3972	1.34481	1.23074	1.08975	0.956843	0.854981	0.787481	0.753757
1.58056	1.73237	1.9403	2.2071	2.54827	2.95447	3.42659	3.90566	4.34043	4.69443	4.97632	5.2034	5.39573	5.56941	5.73707	5.9092	6.08485	6.26924	6.46675	6.67731	6.90887	7.16466	7.45346	7.80354	8.21844	8.6827	9.20014	9.8682	10.5974	11.3739	12.3206	13.3901	14.4796	15.8985	17.1352	18.4185	0.743209	0.834559	0.986385	1.15642	1.32479	1.49267	1.54615	1.51126	1.3976	1.24299	1.09324	0.968742	0.878403	0.825517
1.5782	1.78173	1.99145	2.2607	2.60287	3.01438	3.49135	3.97631	4.41877	4.78252	5.07214	5.30225	5.4973	5.67857	5.8554	6.03517	6.21878	6.41292	6.61894	6.83592	7.07675	7.3382	7.64162	7.99642	8.38291	8.88375	9.41996	10.0411	10.7974	11.6118	12.5108	13.5538	14.689	15.9247	17.1002	18.1778	0.729628	0.84429	0.998356	1.16859	1.34004	1.51138	1.56873	1.53489	1.42147	1.26809	1.1159	0.990253	0.903319	0.852211
2.27119	2.47496	2.75039	3.07448	3.54589	4.16253	4.97578	6.00752	7.2092	8.447	9.56885	10.4759	11.1668	11.7082	12.1514	12.5463	12.9168	13.2836	13.6492	14.0219	14.4262	14.8588	15.3598	15.9326	16.6628	17.3583	18.4896	19.4863	20.9077	23.1136	25.5068	28.6858	33.628	38.8776	46.9225	56.7809	1.03492	1.27922	1.54417	1.9459	2.33627	2.78933	3.26083	3.64915	3.85466	3.7928	3.4948	3.07989	2.66386	2.32565
2.11005	2.24954	2.31847	2.37984	2.43173	2.47763	2.52052	2.55565	2.59227	2.63002	2.67092	2.71739	2.77018	2.83224	2.90454	2.99193	3.09597	3.21715	3.35472	3.50817	3.67811	3.86389	4.07421	4.32417	4.65904	5.02094	5.52889	6.1161	6.78241	7.5849	8.51589	9.47282	10.6231	11.9868	13.4584	15.2025	0.411967	0.288604	0.260902	0.236474	0.216017	0.198444	0.186704	0.19681	0.194529	0.201729	0.216515	0.240273	0.273103	0.314632
2.74713	2.7796	2.90234	3.02013	3.11779	3.22642	3.31813	3.39439	3.45902	3.51603	3.56789	3.62527	3.68808	3.75745	3.83818	3.93383	4.04568	4.17723	4.32777	4.50027	4.69004	4.90582	5.14782	5.4268	5.78779	6.19484	6.75778	7.36327	8.11762	9.06531	10.11	11.2128	12.5792	14.0053	15.5935	17.3065	0.435067	0.482017	0.461381	0.437027	0.45645	0.409918	0.363042	0.32796	0.300614	0.286227	0.286506	0.298257	0.323323	0.361658
3.29108	3.51261	3.81895	4.16284	4.54906	4.98773	5.45936	5.936	6.36532	6.72403	7.00634	7.22773	7.41349	7.58874	7.75654	7.93514	8.13051	8.34581	8.58911	8.86103	9.16474	9.49236	9.85768	10.2824	10.7824	11.3276	11.9832	12.7931	13.6267	14.4987	15.5314	16.6156	17.7851	19.2303	20.3817	21.5165	1.02442	1.19925	1.29472	1.39768	1.49931	1.57609	1.59689	1.54146	1.41798	1.26246	1.10797	0.983599	0.89501	0.856783
3.90086	4.26987	4.64438	5.06743	5.54775	6.10558	6.71993	7.34815	7.9321	8.42778	8.82611	9.14512	9.40313	9.63373	9.8579	10.0824	10.3227	10.5732	10.8567	11.1631	11.4923	11.8384	12.207	12.6204	13.0731	13.5768	14.1132	14.7756	15.4838	16.1941	17.0367	17.9563	18.8931	20.0604	21.0843	22.194	1.16033	1.48145	1.61227	1.76027	1.90583	2.03077	2.08634	2.04434	1.91039	1.70725	1.50256	1.31908	1.19039	1.10253
4.59239	4.99098	5.39261	5.83672	6.32698	6.88147	7.4737	8.06584	8.60409	9.05915	9.41453	9.70828	9.95017	10.175	10.3861	10.6037	10.8438	11.0961	11.3817	11.6856	12.026	12.3813	12.7658	13.1849	13.6162	14.1557	14.6987	15.3346	16.0895	16.8644	17.7391	18.7617	19.8133	21.074	22.2514	23.4729	1.23818	1.56049	1.67029	1.78955	1.90595	1.99099	2.01306	1.94095	1.78858	1.59647	1.40346	1.24166	1.13242	1.06436
5.32315	5.50835	5.92503	6.37862	6.87876	7.4221	7.99552	8.55074	9.04493	9.44997	9.77267	10.0294	10.2561	10.4651	10.6679	10.8826	11.1097	11.3673	11.6517	11.9603	12.2986	12.6664	13.0522	13.4646	13.9382	14.4112	15.009	15.6263	16.3621	17.2392	18.0769	18.9933	20.0061	21.2	22.5084	23.9613	1.5892	1.60587	1.70183	1.80019	1.88538	1.93681	1.92118	1.82239	1.65898	1.46999	1.28896	1.14949	1.05425	1.00558
5.81172	6.07698	6.49944	6.95512	7.45331	7.98595	8.53342	9.04894	9.50531	9.87522	10.165	10.4121	10.6225	10.823	11.0228	11.2338	11.4616	11.7144	12.0003	12.3209	12.6716	13.0479	13.4481	13.8838	14.3452	14.8564	15.3901	16.0559	16.7646	17.5156	18.4425	19.3618	20.2851	21.3314	22.4462	23.7016	1.37808	1.64496	1.72186	1.79684	1.85725	1.88094	1.8423	1.72675	1.55992	1.37423	1.21293	1.09235	1.01551	0.981248
6.46647	6.78136	7.21336	7.67387	8.16279	8.67827	9.20165	9.68935	10.109	10.4488	10.7261	10.9512	11.152	11.354	11.5523	11.7656	11.996	12.257	12.5418	12.874	13.2401	13.6421	14.0639	14.5078	14.9914	15.5083	16.1214	16.7465	17.5161	18.2977	19.1119	19.9554	20.8521	21.9598	22.925	23.8501	1.37752	1.67581	1.7302	1.7854	1.82289	1.82746	1.76413	1.63675	1.47131	1.30314	1.15225	1.0483	0.982247	0.961351
7.57665	8.28567	8.7673	9.27113	9.80449	10.3707	10.9489	11.4911	11.9798	12.3795	12.6985	12.9673	13.1985	13.4271	13.6516	13.896	14.1522	14.4463	14.7778	15.146	15.5639	16.0165	16.5151	17.0377	17.6125	18.2452	18.947	19.6412	20.4801	21.4171	22.3946	23.4895	24.7616	26.0169	27.232	28.4125	1.80213	1.86839	1.91909	1.97041	2.01584	2.02587	1.97606	1.85417	1.68918	1.49308	1.32944	1.20407	1.12633	1.10084
9.25295	9.55645	10.0845	10.6328	11.1968	11.7861	12.3867	12.9569	13.4468	13.8533	14.181	14.4534	14.7027	14.9346	15.1732	15.4293	15.6993	16.0067	16.3531	16.7428	17.1932	17.6849	18.2287	18.7885	19.4018	20.0806	20.8194	21.5484	22.3918	23.3547	24.3587	25.4708	26.7703	28.0356	29.2853	30.4978	1.85563	2.04937	2.08764	2.11971	2.14262	2.13009	2.06187	1.92198	1.73679	1.53965	1.37345	1.2452	1.17391	1.14847
9.11163	9.86229	10.3721	10.8874	11.4118	11.9308	12.4363	12.8828	13.2627	13.5649	13.8155	14.0401	14.2408	14.4489	14.6616	14.8914	15.1514	15.4441	15.7637	16.1481	16.5747	17.0501	17.5595	18.1277	18.7309	19.3507	19.9808	20.7409	21.5334	22.3699	23.3882	24.4675	25.5186	26.7944	27.997	29.2595	2.00711	1.98375	1.97874	1.95892	1.92456	1.8537	1.74175	1.57877	1.40531	1.24286	1.12052	1.04147	1.00271	1.00803
10.3807	11.1587	11.6714	12.1911	12.7188	13.2337	13.7249	14.1641	14.5184	14.8119	15.0595	15.2697	15.4764	15.6796	15.8996	16.1476	16.4088	16.7121	17.0546	17.4466	17.8909	18.3909	18.9448	19.5436	20.1964	20.8492	21.6014	22.4354	23.239	24.0623	25.0185	26.0013	27.138	28.5156	29.7349	30.9246	1.98996	2.08498	2.04665	2.00382	1.94146	1.84932	1.71647	1.55518	1.37128	1.22392	1.10392	1.03523	1.01143	1.02278
12.7193	13.0195	13.5858	14.1391	14.6809	15.2139	15.7166	16.149	16.5043	16.8102	17.0577	17.2779	17.4878	17.7125	17.9392	18.1929	18.4777	18.8004	19.1648	19.5908	20.0813	20.6186	21.2352	21.9197	22.6122	23.3943	24.2001	25.0401	26.0316	27.0374	28.0218	29.0136	30.025	31.1256	32.1744	33.1581	2.40839	2.266	2.18972	2.11219	2.0302	1.91458	1.76466	1.59132	1.41161	1.25876	1.14017	1.0785	1.06074	1.07683
14.3715	14.898	15.4921	16.0831	16.6356	17.1583	17.6546	18.0809	18.4278	18.7135	18.9591	19.1738	19.39	19.6179	19.8626	20.1151	20.4174	20.75	21.1265	21.5813	22.089	22.6946	23.3572	24.0712	24.8697	25.7055	26.5552	27.5186	28.5147	29.4482	30.4383	31.4762	32.5308	33.8842	34.923	35.8965	2.31919	2.45034	2.3353	2.21099	2.0832	1.94467	1.77376	1.58553	1.39561	1.25161	1.14724	1.08565	1.07563	1.11307
16.2738	16.7895	17.4417	18.0326	18.5888	19.1106	19.5734	19.9726	20.3136	20.5691	20.8025	21.0278	21.2465	21.4702	21.72	21.9796	22.2895	22.6392	23.023	23.4857	24.0217	24.6391	25.3257	26.1063	26.9358	27.821	28.7977	29.7586	30.8761	32.081	33.2027	34.2105	35.2108	36.2183	37.2465	38.3368	3.04701	2.63352	2.45699	2.28027	2.12305	1.93211	1.73713	1.54153	1.35102	1.21188	1.12401	1.08831	1.08923	1.13159
18.2108	18.7492	19.4138	20.0314	20.599	21.1159	21.5707	21.9521	22.2604	22.5228	22.7543	22.9684	23.191	23.4226	23.6814	23.9537	24.2736	24.6282	25.0411	25.5188	26.0757	26.7165	27.4447	28.2634	29.2133	30.1459	31.1132	32.2083	33.3004	34.4464	35.7711	37.1695	38.4725	39.9732	41.4256	42.9521	2.7788	2.79088	2.56744	2.35828	2.14773	1.93459	1.72261	1.51109	1.33627	1.22173	1.13753	1.09872	1.10435	1.15612
22.3894	23.0283	23.845	24.5998	25.2752	25.8801	26.44	26.8996	27.2914	27.6144	27.8834	28.1385	28.3754	28.6488	28.9399	29.2486	29.6045	30.0104	30.462	30.9991	31.6287	32.358	33.185	34.1374	35.2556	36.3112	37.5269	38.7933	40.0499	41.3901	42.8417	44.1859	45.4548	46.8869	48.2687	49.7813	3.89893	3.42464	3.13799	2.86212	2.6039	2.35217	2.08899	1.88048	1.63637	1.46129	1.33024	1.26856	1.2699	1.31778
24.1318	24.8497	25.6555	26.364	26.9973	27.5564	28.0168	28.4279	28.7568	29.0202	29.2663	29.4912	29.7445	30.0053	30.2841	30.6131	30.9694	31.3708	31.8302	32.376	33.0158	33.7588	34.6023	35.5535	36.6619	37.7249	38.854	40.0375	41.1693	42.3054	43.4994	44.6288	45.5922	46.7103	47.7089	48.7491	4.07682	3.47383	3.10593	2.77947	2.46223	2.17586	1.96966	1.70347	1.48483	1.3257	1.23396	1.2166	1.23142	1.29549
23.9564	24.9224	25.5775	26.0925	26.4399	26.7367	26.9436	27.122	27.2753	27.4211	27.5706	27.7233	27.9048	28.0961	28.3181	28.5727	28.8749	29.209	29.5934	30.0877	30.6298	31.2946	32.0607	32.9362	33.8228	34.8541	35.8683	36.9484	38.046	39.0037	39.8466	40.5796	41.3537	42.3475	43.0802	43.4709	3.07701	2.90042	2.43224	2.005	1.63965	1.34298	1.17053	0.999134	0.876299	0.817748	0.807397	0.839391	0.890733	0.977041
24.1618	25.0631	25.6936	26.173	26.507	26.7619	26.9394	27.1032	27.2523	27.3783	27.5224	27.6683	27.8423	28.0292	28.2385	28.4902	28.7911	29.1214	29.5149	29.96	30.4871	31.097	31.7579	32.4914	33.2331	33.9465	34.6237	35.249	35.8543	36.4573	36.9778	37.3419	37.6769	38.0288	38.4728	38.996	3.43866	2.80629	2.33967	1.90547	1.53694	1.23983	1.08694	0.922203	0.824236	0.768491	0.772264	0.800809	0.865393	0.948848
24.9979	25.8107	26.4852	27.0011	27.3698	27.6482	27.8525	28.0278	28.1819	28.3305	28.4819	28.6421	28.8238	29.028	29.2678	29.5263	29.839	30.1796	30.5832	31.0515	31.5598	32.1376	32.7523	33.404	33.9784	34.5524	35.0336	35.5377	35.979	36.336	36.6143	36.8403	37.1186	37.5445	37.7601	37.7677	3.32023	3.01192	2.50132	2.04173	1.65505	1.34268	1.165	0.996652	0.881292	0.836101	0.819753	0.853664	0.91358	0.987693
24.6219	25.4314	26.1299	26.6548	27.0278	27.2943	27.4976	27.6643	27.8226	27.9787	28.1432	28.3113	28.5166	28.7325	28.9762	29.275	29.5769	29.9511	30.3617	30.8429	31.3691	31.9692	32.5862	33.221	33.833	34.328	34.7801	35.2136	35.635	36.1147	36.6286	37.0112	37.2057	37.3823	37.7446	38.3501	3.3281	3.00573	2.51601	2.05232	1.67042	1.34892	1.18486	1.00347	0.903918	0.860635	0.863141	0.898733	0.974895	1.05051
22.7586	23.5924	24.3151	24.8617	25.2792	25.5814	25.823	26.0039	26.1834	26.3585	26.532	26.7399	26.9528	27.1989	27.4786	27.7747	28.1318	28.5156	28.9299	29.4038	29.8953	30.4085	30.9042	31.3891	31.8112	32.1084	32.4071	32.7101	33.0589	33.4374	33.8242	34.0331	33.9802	33.8624	33.8936	34.1227	3.42434	3.0797	2.60841	2.15461	1.76389	1.44915	1.21289	1.09207	0.990773	0.946914	0.946504	0.976303	1.04428	1.12693
21.7283	22.7537	23.5045	24.1059	24.5677	24.9025	25.1555	25.3709	25.5646	25.7525	25.9627	26.187	26.4345	26.7153	27.0198	27.3674	27.7393	28.1528	28.599	29.0688	29.5641	30.0351	30.4825	30.8886	31.1914	31.5015	31.7839	32.1395	32.5056	32.7728	32.862	32.7742	32.6257	32.6068	32.4159	31.9871	3.59769	3.18732	2.74126	2.2847	1.8913	1.56804	1.32188	1.1924	1.08541	1.04668	1.04055	1.0684	1.14725	1.22588
20.0582	20.8775	21.6598	22.2994	22.7956	23.1702	23.4746	23.7183	23.9329	24.1447	24.3823	24.6393	24.9122	25.2335	25.5786	25.9533	26.3641	26.8073	27.2748	27.7493	28.2155	28.6489	29.0403	29.4018	29.6456	29.8933	30.1487	30.479	30.8342	31.1362	31.2908	31.1823	30.9495	30.8091	30.6249	30.4383	3.6045	3.19564	2.79075	2.37557	1.99715	1.68015	1.42531	1.26045	1.19231	1.15625	1.15571	1.19947	1.26547	1.34279
18.501	19.521	20.3872	21.1358	21.7501	22.2419	22.6202	22.9305	23.21	23.4775	23.7526	24.0522	24.3894	24.7388	25.1522	25.5803	26.0329	26.5155	27.0312	27.5218	27.995	28.4245	28.7561	29.1047	29.3867	29.5616	29.751	29.9868	30.3088	30.7352	31.2038	31.4219	31.2964	31.151	31.3138	31.7048	3.65391	3.3855	3.05118	2.68925	2.31884	1.98519	1.71801	1.52372	1.40339	1.36935	1.36162	1.4028	1.46002	1.54053
19.664	20.5656	21.4237	22.1386	22.7337	23.1889	23.5574	23.8662	24.1267	24.4086	24.7092	25.0148	25.3679	25.7424	26.1608	26.591	27.0733	27.578	28.0838	28.5791	29.0105	29.422	29.735	30.0706	30.3275	30.5075	30.7137	30.9573	31.336	31.8178	32.242	32.3733	32.1484	31.9602	32.1599	32.4605	3.76917	3.46337	3.08069	2.66443	2.28834	1.95945	1.70251	1.51807	1.44816	1.39948	1.40997	1.44349	1.5157	1.59095
22.2299	23.283	24.2448	25.0426	25.681	26.1736	26.571	26.8941	27.1924	27.4904	27.8008	28.145	28.5035	28.9021	29.3234	29.7834	30.2692	30.8056	31.3165	31.8144	32.2532	32.6689	32.964	33.2826	33.6232	33.8576	34.0086	34.1612	34.3912	34.7799	35.4349	36.2923	36.9195	37.5536	38.4722	39.6575	4.33196	3.87248	3.42796	2.96747	2.5238	2.14215	1.85271	1.68446	1.5569	1.49886	1.47795	1.52761	1.59518	1.65929
22.6875	23.8366	24.845	25.7144	26.4178	26.9814	27.424	27.7994	28.1325	28.4749	28.8166	29.184	29.5787	29.9896	30.46	30.9601	31.4912	32.0725	32.6189	33.1699	33.6829	34.1082	34.4858	34.7554	35.0966	35.4768	35.7382	35.8672	35.9348	36.0211	36.3392	37.1313	38.5068	39.791	40.7986	41.3705	4.50636	4.10282	3.6611	3.18784	2.73947	2.34432	2.09708	1.85806	1.72124	1.64258	1.62968	1.65381	1.71504	1.78756
22.7953	23.9722	25.0109	25.9044	26.6472	27.2445	27.7167	28.1202	28.4948	28.8555	29.2338	29.6137	30.0223	30.4717	30.9568	31.4765	32.0481	32.6731	33.2785	33.8654	34.381	34.8821	35.2213	35.5892	35.9883	36.2432	36.3696	36.5053	36.7528	37.2627	38.1673	39.3446	40.1594	40.7534	41.5732	42.2724	4.55457	4.17757	3.75834	3.29275	2.86317	2.45759	2.21107	1.97327	1.82457	1.74583	1.7315	1.75228	1.82647	1.89609
22.4441	23.6727	24.7504	25.6596	26.3868	26.9947	27.4776	27.9099	28.2977	28.687	29.0694	29.4801	29.9129	30.3754	30.8849	31.4486	32.0484	32.6873	33.3135	33.92	34.4782	34.8951	35.3527	35.6204	35.9035	36.2694	36.7305	37.1354	37.32	37.2655	37.0945	37.107	37.728	38.4632	38.4557	38.0607	4.48592	4.15678	3.75763	3.30129	2.87877	2.49814	2.26479	2.01943	1.88497	1.82309	1.80771	1.83766	1.89414	1.98851
22.53	23.6748	24.7527	25.6762	26.4187	27.0224	27.5216	27.964	28.3679	28.7681	29.1863	29.6157	30.0822	30.5853	31.1182	31.7116	32.3374	33.0128	33.6661	34.269	34.8283	35.252	35.7049	35.9734	36.2766	36.6924	37.1234	37.4703	37.571	37.4966	37.4148	37.6297	38.5807	39.5045	39.5396	39.2501	4.45113	4.15823	3.75405	3.32382	2.90129	2.52806	2.29397	2.08537	1.95322	1.88536	1.88796	1.9335	1.99679	2.08481
23.4428	24.7109	25.8939	26.8816	27.6994	28.3452	28.905	29.3872	29.8288	30.2853	30.7393	31.2009	31.7061	32.2403	32.8438	33.4764	34.1742	34.8903	35.6167	36.2846	36.8567	37.3898	37.7566	38.2006	38.5946	38.7918	38.9734	39.2166	39.687	40.4409	41.4559	42.2566	42.3202	42.272	42.6517	43.2988	4.80893	4.41843	4.02519	3.58021	3.13419	2.83882	2.50363	2.26696	2.13298	2.06938	2.0711	2.10492	2.17825	2.27631
28.4025	29.9394	31.2598	32.3137	33.2868	34.0511	34.6962	35.2257	35.7065	36.2062	36.6879	37.1899	37.7179	38.2826	38.9099	39.6	40.352	41.1186	41.9227	42.6641	43.3152	43.8706	44.3484	44.8169	45.1366	45.442	45.8179	46.3055	46.9201	47.5088	47.8751	47.8782	47.749	47.9502	48.2119	48.3963	5.8234	5.28744	4.77043	4.36381	3.77335	3.25583	2.83414	2.54166	2.35741	2.26236	2.2366	2.26108	2.34144	2.43664
33.3886	34.9978	36.7009	38.1278	39.2614	40.1575	40.91	41.5104	42.079	42.5691	43.0688	43.5896	44.1165	44.7095	45.3462	46.027	46.8023	47.6146	48.4509	49.261	49.9795	50.6247	51.1675	51.6484	52.0203	52.4055	52.8267	53.328	53.9257	54.4179	54.7082	54.7798	54.8673	55.3577	55.8201	56.3184	6.97997	6.57508	5.8665	5.13071	4.39799	3.76784	3.25246	2.86813	2.5941	2.43578	2.37733	2.38013	2.42489	2.53111
36.9	38.8737	40.7487	42.317	43.5529	44.5585	45.3404	46.0138	46.562	47.0925	47.5874	48.0974	48.6229	49.2111	49.8375	50.5466	51.2942	52.1014	52.9326	53.7509	54.5116	55.1351	55.7397	56.2387	56.6118	57.0512	57.4845	57.9993	58.5331	58.9133	59.142	59.3129	59.6023	60.2741	60.7821	61.3304	8.04232	7.24717	6.50014	5.61654	4.8001	4.08855	3.50206	3.04318	2.70397	2.522	2.42879	2.40595	2.46173	2.52562
39.8737	42.0237	44.0068	45.6748	47.0155	48.0561	48.9206	49.6194	50.1606	50.6849	51.1871	51.7103	52.2466	52.8148	53.4452	54.1144	54.8906	55.67	56.4917	57.3046	58.1001	58.7745	59.3423	59.8431	60.3394	60.8333	61.2204	61.5204	61.8396	62.1898	62.7206	63.5859	64.7444	65.8524	66.9926	68.1298	8.33987	7.83301	6.96415	6.0248	5.13151	4.35043	3.67977	3.17933	2.8131	2.568	2.45898	2.4126	2.4309	2.53826
42.784	44.9861	47.1462	48.919	50.3416	51.4635	52.3544	53.0706	53.6825	54.2007	54.7196	55.2354	55.7615	56.3102	56.9476	57.6089	58.33	59.1278	59.9432	60.7754	61.5472	62.2771	62.8782	63.416	63.9017	64.2949	64.6536	65.0824	65.6014	66.1795	66.8634	67.4207	67.7784	68.2492	69.0822	70.3221	9.3612	8.38103	7.45204	6.45548	5.46129	4.60995	3.90185	3.30691	2.92701	2.63355	2.49608	2.42867	2.47188	2.49581
44.8472	47.156	49.3695	51.2288	52.6994	53.8741	54.803	55.5251	56.1285	56.6477	57.1689	57.6705	58.2016	58.7638	59.3626	60.0338	60.7502	61.5227	62.3355	63.1665	63.9383	64.6781	65.2702	65.8463	66.3232	66.6988	67.1134	67.5574	68.0308	68.6409	69.2762	69.7673	70.1009	70.5198	71.2958	72.437	9.51275	8.75366	7.75153	6.6753	5.67884	4.78774	4.00123	3.41611	2.95511	2.66581	2.50046	2.42873	2.45255	2.50932
46.876	49.3369	51.6888	53.5892	55.1716	56.3785	57.3647	58.1062	58.7421	59.2807	59.8067	60.2882	60.8482	61.4095	61.9984	62.6648	63.3736	64.1431	64.9749	65.8097	66.598	67.3466	67.9674	68.5651	69.0634	69.4462	69.902	70.3225	70.8478	71.4641	72.0048	72.3932	72.6983	73.0771	73.7439	74.6791	9.86558	9.12641	8.10729	7.00136	5.93443	4.98517	4.18978	3.546	3.06374	2.72861	2.56266	2.48685	2.45752	2.51376
48.3195	51.0833	53.5037	55.5036	57.0865	58.3597	59.3329	60.1495	60.7662	61.3237	61.8452	62.3706	62.8689	63.4207	64.0097	64.6884	65.3947	66.1663	66.9682	67.8029	68.6128	69.3469	70.0158	70.5879	71.0691	71.511	71.9785	72.5161	73.0302	73.4005	73.7222	74.072	74.4666	75.2631	75.9117	76.5873	10.0792	9.44628	8.39533	7.23304	6.12246	5.14047	4.2709	3.60325	3.1129	2.77741	2.56115	2.48604	2.46475	2.50301
49.5483	52.5022	54.9604	57.022	58.6604	59.9373	60.9463	61.7637	62.3879	62.9661	63.4567	63.9711	64.4872	65.0495	65.6264	66.3023	66.9833	67.7406	68.5391	69.3808	70.2211	70.9609	71.6333	72.2031	72.719	73.2242	73.7156	74.0364	74.4064	74.8293	75.2832	75.9852	76.9857	77.9744	78.9411	79.948	10.4394	9.64189	8.56289	7.40497	6.28932	5.25413	4.35608	3.67466	3.16562	2.80368	2.59773	2.47403	2.44775	2.51435
50.977	53.932	56.3969	58.4926	60.1565	61.5139	62.5703	63.3294	64.0107	64.5605	65.0871	65.5817	66.1057	66.6864	67.2621	67.9176	68.6145	69.3738	70.1665	71.0109	71.8445	72.6011	73.2565	73.8643	74.4517	74.8827	75.3149	75.6914	76.1502	76.6247	77.2805	78.0592	78.7235	79.6652	80.6906	81.8887	10.684	9.93282	8.7651	7.5759	6.40911	5.33685	4.45728	3.76953	3.20208	2.84406	2.62988	2.50216	2.45455	2.49833
51.5548	54.7074	57.2394	59.3388	60.9959	62.3436	63.3549	64.1802	64.8123	65.3642	65.8733	66.399	66.8813	67.4559	68.0273	68.6606	69.3502	70.0831	70.8865	71.7283	72.536	73.3186	73.9513	74.5548	75.1249	75.5365	75.9981	76.387	76.8291	77.3402	77.9698	78.6875	79.275	80.0391	81.0034	82.1941	11.0029	9.97588	8.80419	7.58645	6.43946	5.35729	4.45089	3.70851	3.20664	2.80228	2.57946	2.47437	2.44553	2.49264
52.9801	56.0049	58.5798	60.7594	62.4606	63.8017	64.8824	65.6948	66.3544	66.911	67.4369	67.9509	68.4628	69.013	69.5823	70.2142	70.9138	71.6436	72.4554	73.2856	74.1359	74.8616	75.5719	76.1177	76.6356	77.2132	77.6933	78.0354	78.4228	78.8206	79.3065	79.9825	80.9078	81.8375	82.8172	83.7367	10.9299	10.1885	9.02215	7.77961	6.58035	5.48773	4.55597	3.81228	3.24018	2.86092	2.60141	2.49586	2.44984	2.49103
53.8355	57.0723	59.7143	61.9561	63.7201	65.0891	66.1728	67.0097	67.6532	68.2125	68.8015	69.2764	69.7715	70.3174	70.9321	71.5365	72.2095	72.9701	73.7849	74.6093	75.4299	76.2055	76.8661	77.48	78.0524	78.4818	78.9361	79.3341	79.835	80.3458	80.9661	81.5771	82.0821	82.7554	83.5776	84.7084	11.3136	10.3877	9.19694	7.93485	6.69685	5.6036	4.63518	3.8808	3.31256	2.88804	2.64711	2.50014	2.46388	2.49852
55.3304	58.1332	60.839	63.0451	64.8636	66.259	67.35	68.2203	68.8888	69.4563	69.9783	70.503	71.0047	71.5649	72.1482	72.7648	73.4627	74.2185	75.0219	75.8352	76.654	77.4226	78.1203	78.7789	79.2747	79.7744	80.2301	80.6711	81.2014	81.7398	82.1773	82.5159	82.8726	83.3966	84.0027	84.7123	11.6939	10.5907	9.34278	8.06215	6.81352	5.69001	4.71343	3.92875	3.34798	2.92295	2.64016	2.51606	2.47609	2.49534
56.3248	59.2186	61.8771	64.1339	65.9428	67.389	68.4911	69.3573	70.0492	70.643	71.1514	71.6468	72.1844	72.7087	73.3143	73.9351	74.611	75.3689	76.1465	77.0013	77.8298	78.6121	79.3008	79.9435	80.4643	80.9615	81.4279	81.8404	82.3743	82.9445	83.4465	83.9067	84.2658	84.7248	85.4246	86.3066	11.5742	10.7295	9.48137	8.17369	6.93624	5.79627	4.7942	3.96624	3.36396	2.94921	2.68987	2.53536	2.48379	2.51907
56.7568	60.2061	62.9187	65.2077	67.0433	68.5115	69.6639	70.554	71.2329	71.7966	72.3318	72.8333	73.3598	73.9036	74.5046	75.1465	75.8362	76.5427	77.3286	78.1569	79.0121	79.8106	80.5326	81.1181	81.7003	82.2257	82.6918	83.0544	83.4868	83.9243	84.4466	85.1794	86.0143	86.8806	87.7875	88.7511	11.7165	10.9021	9.63545	8.30681	7.03147	5.85729	4.83585	4.03522	3.4364	2.9703	2.67422	2.57293	2.49388	2.52022
0.720435	0.916672	1.19978	1.56323	1.97269	2.36706	2.69048	2.92308	3.07546	3.17609	3.24652	3.30442	3.3626	3.42123	3.48489	3.55877	3.64385	3.74459	3.85307	3.96724	4.09126	4.24344	4.42345	4.6802	5.00445	5.49609	6.12844	7.12594	8.51618	10.7217	13.9468	17.9356	26.3452	32.0743	46.9719	79.1228	0.679043	0.884373	1.05384	1.17344	1.20231	1.12621	0.966257	0.792514	0.634635	0.515461	0.438993	0.400926	0.396536	0.420794
0.613348	0.728597	0.912646	1.16687	1.48242	1.82678	2.14787	2.40598	2.59273	2.71912	2.81024	2.88324	2.94848	3.01365	3.08331	3.15993	3.25149	3.36446	3.51161	3.70061	3.9437	4.25789	4.65878	5.19318	5.90194	6.78594	7.84498	9.01176	10.2788	11.481	12.5902	13.5965	14.531	15.4591	16.2844	17.0497	0.469225	0.628962	0.779675	0.91642	1.00322	1.01053	0.935768	0.804316	0.668538	0.552535	0.46947	0.419854	0.401167	0.409863
0.613426	0.750919	0.9232	1.16328	1.47188	1.82686	2.18709	2.50786	2.7577	2.9382	3.06881	3.17106	3.26075	3.35038	3.44383	3.54905	3.66888	3.81076	3.98506	4.20106	4.47118	4.81079	5.23425	5.78953	6.50267	7.38222	8.49986	9.72021	11.018	12.3721	13.6433	14.7879	15.9757	17.0433	18.0959	19.1945	0.471674	0.61638	0.773713	0.927267	1.0478	1.10348	1.07496	0.971807	0.838125	0.709216	0.609278	0.544136	0.517527	0.520979
0.639989	0.753541	0.92556	1.16548	1.47375	1.83148	2.19171	2.50784	2.74937	2.92191	3.04617	3.14121	3.22653	3.30984	3.39515	3.48638	3.58942	3.71168	3.86873	4.06829	4.32213	4.64566	5.06164	5.59589	6.28557	7.11143	8.15019	9.28834	10.5591	11.7886	12.9927	14.1677	15.3053	16.5472	17.6296	18.685	0.458821	0.615114	0.772059	0.925765	1.04512	1.09681	1.06238	0.951694	0.814011	0.682739	0.580894	0.516581	0.483653	0.481794
0.478592	0.506704	0.533562	0.564311	0.595567	0.624027	0.649177	0.672124	0.694215	0.71706	0.742515	0.769931	0.801645	0.836018	0.872996	0.912136	0.955628	1.01065	1.08628	1.19697	1.36048	1.59866	1.93855	2.39986	2.98744	3.72353	4.53031	5.45381	6.45446	7.43536	8.45526	9.4643	10.4138	11.4338	12.2362	12.9657	0.0942437	0.0926609	0.101949	0.10767	0.108334	0.106533	0.104874	0.105289	0.109769	0.11795	0.130352	0.148116	0.170232	0.198178
0.520171	0.573058	0.613165	0.66074	0.708938	0.752485	0.78957	0.820923	0.848995	0.876256	0.904278	0.935119	0.969352	1.00706	1.04688	1.08988	1.13812	1.19936	1.28278	1.40382	1.58304	1.84451	2.22214	2.74108	3.4367	4.28939	5.30867	6.42064	7.61592	8.76208	9.83902	10.8372	11.7488	12.6825	13.4813	14.2611	0.128714	0.138297	0.152015	0.159989	0.159203	0.152209	0.143668	0.137658	0.136488	0.140402	0.150944	0.167905	0.190801	0.221322
0.519123	0.543827	0.572614	0.605631	0.638511	0.668217	0.694138	0.717663	0.740372	0.763705	0.788947	0.816982	0.848364	0.8834	0.920958	0.960799	1.00585	1.06184	1.13773	1.24689	1.40653	1.6383	1.9705	2.41965	3.00417	3.74696	4.59657	5.55795	6.61723	7.69054	8.73873	9.75025	10.7079	11.6139	12.4126	13.159	0.11236	0.10072	0.109252	0.113853	0.114167	0.111084	0.108418	0.108473	0.112004	0.119866	0.132325	0.149574	0.171615	0.200275
0.569513	0.638251	0.692099	0.75494	0.817977	0.874504	0.921908	0.959814	0.992573	1.02289	1.05397	1.0872	1.12428	1.16531	1.20962	1.25857	1.31486	1.38625	1.4825	1.61931	1.81698	2.1054	2.51164	3.0693	3.79374	4.70182	5.70462	6.81585	7.92539	8.92328	9.86182	10.7525	11.5777	12.5205	13.2899	14.0446	0.153614	0.180313	0.197514	0.207036	0.204188	0.192256	0.177218	0.165247	0.159081	0.160178	0.169335	0.18594	0.211393	0.245125
0.622816	0.6724	0.735347	0.807096	0.879285	0.943746	0.997382	1.04047	1.07711	1.11106	1.14524	1.1813	1.22197	1.26711	1.31711	1.37271	1.43714	1.51843	1.62948	1.78688	2.0113	2.32979	2.77285	3.36567	4.11941	5.01673	6.00178	7.02012	8.04722	8.98727	9.82221	10.6142	11.3651	12.0952	12.7709	13.3855	0.160149	0.205916	0.226103	0.236018	0.232376	0.218011	0.20027	0.185476	0.177701	0.177864	0.187151	0.205283	0.232962	0.27085
0.682789	0.750163	0.835839	0.936727	1.04455	1.14523	1.23092	1.29972	1.35585	1.40341	1.44934	1.49554	1.54572	1.60189	1.66511	1.73651	1.82115	1.92807	2.07055	2.26951	2.54711	2.92938	3.44178	4.11041	4.93935	5.87776	6.96753	8.06018	9.17557	10.2835	11.2965	12.2414	13.2088	14.0995	14.9782	15.8386	0.220289	0.28092	0.316889	0.339705	0.343126	0.326972	0.300175	0.272919	0.253656	0.244671	0.248845	0.266059	0.296622	0.340812
0.729519	0.828734	0.967179	1.14002	1.33586	1.5309	1.70442	1.84363	1.95038	2.03503	2.10715	2.17551	2.24453	2.32005	2.40338	2.49848	2.60799	2.74755	2.92899	3.16824	3.4814	3.88765	4.38518	4.99387	5.72411	6.51181	7.43162	8.34309	9.30717	10.2813	11.1922	12.0389	12.9378	13.7596	14.6147	15.5223	0.39035	0.45395	0.533069	0.593609	0.620233	0.604668	0.556773	0.495452	0.437926	0.396998	0.374245	0.375117	0.395274	0.433295
0.611904	0.618031	0.644095	0.673909	0.7036	0.730857	0.75495	0.777456	0.799804	0.823051	0.848732	0.878117	0.910754	0.947806	0.987604	1.03108	1.0787	1.13565	1.20923	1.31059	1.45535	1.65968	1.95221	2.35317	2.9078	3.61719	4.49333	5.53332	6.74022	7.97758	9.28873	10.6426	11.9595	13.4205	14.5965	15.6434	0.107145	0.0954411	0.102523	0.106179	0.1063	0.104904	0.103598	0.105499	0.11093	0.119887	0.133505	0.151919	0.174873	0.203803
0.651553	0.724166	0.789478	0.860726	0.930154	0.991341	1.04183	1.08391	1.11975	1.15374	1.18805	1.22473	1.2654	1.31097	1.36154	1.41815	1.48476	1.56878	1.68401	1.84458	2.07458	2.39719	2.83899	3.42478	4.15862	5.0403	6.00909	7.08264	8.15424	9.2622	10.377	11.3823	12.4052	13.425	14.4117	15.4312	0.197356	0.208599	0.226813	0.233396	0.226928	0.211917	0.19535	0.182633	0.176162	0.178184	0.188611	0.207865	0.236434	0.276123
0.687895	0.778834	0.869415	0.970522	1.07383	1.16575	1.24262	1.30315	1.35255	1.39549	1.43802	1.48161	1.52927	1.58343	1.64475	1.71453	1.79743	1.90339	2.04577	2.24337	2.52107	2.89548	3.40233	4.04096	4.80507	5.73106	6.70036	7.80502	8.96022	10.0695	11.2286	12.4185	13.5853	14.9515	16.0875	17.174	0.253465	0.28199	0.313515	0.329828	0.325819	0.304079	0.276232	0.250928	0.233606	0.228269	0.235103	0.254223	0.28673	0.331425
0.641062	0.627287	0.649491	0.674018	0.698538	0.721402	0.742505	0.76334	0.784267	0.807186	0.832245	0.860308	0.892106	0.928519	0.967545	1.00967	1.0557	1.11151	1.18254	1.27908	1.41453	1.60353	1.8677	2.22499	2.69936	3.31496	4.07153	4.9498	5.98421	7.1334	8.34268	9.60985	10.9976	12.3092	13.5756	14.773	0.0770012	0.0840509	0.0885679	0.091509	0.0921011	0.0923275	0.0934397	0.0972655	0.104029	0.114048	0.127492	0.145137	0.167402	0.19363
0.717587	0.76322	0.838008	0.918076	0.996181	1.06551	1.12369	1.17089	1.21172	1.25033	1.28738	1.3276	1.37073	1.42093	1.4759	1.53834	1.61096	1.70361	1.8256	1.99454	2.22994	2.55005	2.98147	3.53647	4.21901	5.0501	5.95988	6.97057	8.07836	9.17474	10.2948	11.4638	12.6354	13.8781	14.9667	15.9417	0.228882	0.234341	0.254458	0.261753	0.255471	0.238821	0.219856	0.204183	0.195815	0.195521	0.20471	0.223677	0.252721	0.292889
0.675064	0.718062	0.763989	0.813633	0.862067	0.904864	0.941268	0.972941	1.00192	1.03079	1.06091	1.09369	1.13075	1.17156	1.21567	1.26449	1.31955	1.3852	1.47466	1.59868	1.77709	2.03377	2.40031	2.90698	3.60785	4.46595	5.55148	6.76536	8.05821	9.43396	10.8428	12.1831	13.62	15.1603	16.5428	17.9496	0.168437	0.152892	0.16401	0.167764	0.164367	0.155757	0.147494	0.142582	0.143132	0.149266	0.161013	0.179578	0.205205	0.238715
0.651199	0.685832	0.723023	0.761054	0.796831	0.828286	0.855858	0.880929	0.905409	0.930637	0.95758	0.987737	1.02122	1.058	1.09834	1.14225	1.19062	1.25024	1.32753	1.43629	1.59015	1.81227	2.1279	2.56906	3.16819	3.93182	4.88287	6.0154	7.22323	8.48805	9.82478	11.1109	12.4361	13.9908	15.2766	16.5199	0.0824486	0.124436	0.129916	0.130793	0.12736	0.121952	0.118066	0.117419	0.120878	0.128671	0.141338	0.159296	0.182159	0.212157
0.631217	0.647883	0.669699	0.691887	0.714031	0.735016	0.755927	0.776664	0.797959	0.821397	0.847078	0.875597	0.907437	0.944038	0.983169	1.02484	1.07041	1.12452	1.19338	1.28476	1.41172	1.5864	1.82457	2.14887	2.5848	3.10837	3.7759	4.56238	5.44186	6.45229	7.61335	8.82145	10.2275	11.8794	13.4266	15.0533	0.0383314	0.0808097	0.083663	0.086089	0.087501	0.088814	0.091369	0.0959275	0.103198	0.113396	0.126162	0.143069	0.163387	0.188182
0.666873	0.720421	0.753695	0.788503	0.822541	0.854529	0.882984	0.909906	0.936172	0.963653	0.992831	1.02489	1.0605	1.10006	1.14366	1.19005	1.24114	1.30193	1.37884	1.481	1.62318	1.82065	2.09041	2.45582	2.92996	3.57194	4.32887	5.25391	6.34163	7.50056	8.75276	10.0865	11.4713	12.9194	14.2104	15.4036	0.140712	0.117018	0.123459	0.126127	0.124939	0.122558	0.120889	0.121589	0.125886	0.133787	0.14677	0.163111	0.18495	0.212097
0.790666	0.799441	0.8524	0.906825	0.960165	1.00801	1.04929	1.08646	1.12024	1.15411	1.18851	1.22558	1.26685	1.31185	1.36222	1.41726	1.47931	1.55392	1.64893	1.77448	1.94375	2.17431	2.48512	2.89492	3.44267	4.09251	4.92166	5.83934	6.85404	7.97731	9.14387	10.2519	11.4813	12.7184	13.934	15.1717	0.172916	0.17592	0.185777	0.188219	0.184399	0.175544	0.166653	0.161598	0.1604	0.165219	0.1759	0.192773	0.21616	0.247817
0.87442	0.930372	1.03159	1.14957	1.27266	1.38937	1.49052	1.57397	1.64328	1.70234	1.75802	1.81398	1.87438	1.94121	2.01646	2.10072	2.19819	2.31382	2.45961	2.64846	2.90152	3.22738	3.64914	4.18073	4.84928	5.58635	6.47279	7.45592	8.48531	9.59568	10.7948	11.9502	13.1827	14.5767	15.8308	17.1514	0.305873	0.332613	0.37203	0.39693	0.400196	0.383389	0.354567	0.32512	0.30102	0.288541	0.288842	0.302314	0.328296	0.369396
0.786713	0.778869	0.809833	0.841141	0.871411	0.898684	0.92472	0.94949	0.974522	1.00059	1.02882	1.06031	1.09543	1.13487	1.17784	1.22386	1.2751	1.33377	1.40606	1.50038	1.62696	1.79798	2.03806	2.36053	2.78785	3.37477	4.0823	4.98988	6.08034	7.25541	8.56725	9.98479	11.3937	12.9886	14.3109	15.5027	0.141664	0.111278	0.114374	0.115285	0.113575	0.112184	0.111339	0.11388	0.119001	0.128135	0.140751	0.157605	0.178659	0.205028
0.798627	0.806888	0.839668	0.873962	0.906496	0.936811	0.9645	0.991187	1.01761	1.04492	1.07398	1.10675	1.14258	1.18265	1.22678	1.27415	1.32709	1.38746	1.46234	1.56025	1.69183	1.86798	2.1101	2.44159	2.89418	3.45759	4.16977	5.06855	6.09399	7.20671	8.46836	9.77176	11.0957	12.6856	13.9477	15.1176	0.156002	0.120189	0.12305	0.124299	0.122784	0.120197	0.118973	0.120226	0.125149	0.133203	0.145861	0.162324	0.183587	0.209786
0.905673	0.920447	0.985356	1.05367	1.12025	1.18024	1.23214	1.27607	1.31542	1.35315	1.39131	1.43143	1.47516	1.52449	1.57928	1.64188	1.71042	1.79376	1.89981	2.03839	2.22386	2.47474	2.81702	3.2675	3.84129	4.58139	5.44202	6.42599	7.54145	8.68882	9.84217	11.0249	12.2328	13.4228	14.5256	15.5494	0.198754	0.21329	0.226939	0.231464	0.226042	0.214151	0.200522	0.189728	0.184359	0.186808	0.195813	0.212895	0.237901	0.272421
0.862835	0.838737	0.869178	0.898986	0.928585	0.956236	0.981988	1.00754	1.03337	1.06092	1.09102	1.12416	1.16061	1.20164	1.24753	1.29707	1.35159	1.4126	1.48605	1.5787	1.69924	1.85927	2.07368	2.36505	2.7406	3.24048	3.83383	4.60547	5.51628	6.49427	7.63196	8.89056	10.1848	11.7189	12.9877	14.116	0.0955809	0.11112	0.113865	0.114167	0.113829	0.112354	0.113659	0.116742	0.122821	0.131707	0.144606	0.161322	0.182028	0.207644
0.895831	0.936751	0.986633	1.0369	1.08538	1.12929	1.1691	1.20441	1.23771	1.27118	1.30631	1.34371	1.38549	1.4318	1.48365	1.54159	1.6048	1.67866	1.76702	1.87937	2.02493	2.22232	2.47952	2.83127	3.30639	3.88379	4.64906	5.5551	6.57768	7.74634	8.99253	10.1941	11.5053	12.861	14.0887	15.353	0.207643	0.169425	0.17601	0.177746	0.173785	0.166983	0.159644	0.15664	0.157134	0.162821	0.174388	0.190627	0.214238	0.243589
0.987334	1.02581	1.09872	1.1762	1.25273	1.32227	1.38233	1.43368	1.47891	1.52164	1.56455	1.60931	1.65917	1.71473	1.77837	1.84968	1.92983	2.02295	2.13572	2.2756	2.45755	2.69741	3.0134	3.42861	3.94816	4.62875	5.39962	6.31739	7.35315	8.40129	9.48519	10.6205	11.7329	12.9562	13.9999	14.9455	0.257708	0.245129	0.260118	0.264899	0.259764	0.245747	0.230025	0.216731	0.209526	0.209686	0.218442	0.234943	0.261155	0.296454
1.08643	1.16712	1.29574	1.44912	1.61713	1.78527	1.93797	2.06812	2.17357	2.26416	2.34298	2.42063	2.50019	2.58958	2.68933	2.79932	2.92188	3.0603	3.22414	3.42176	3.67274	3.99079	4.3897	4.89152	5.50824	6.19598	7.00078	7.91971	8.86152	9.85096	10.9336	11.9918	13.0843	14.3639	15.4604	16.57	0.345211	0.431003	0.490648	0.536038	0.556202	0.54706	0.5149	0.472388	0.432306	0.401437	0.390354	0.394599	0.417429	0.457172
1.10308	1.21554	1.3602	1.54033	1.74487	1.9557	2.14969	2.31496	2.44893	2.55842	2.6533	2.74631	2.84613	2.95947	3.0903	3.23718	3.39333	3.5666	3.76011	3.98593	4.262	4.59715	5.00533	5.50199	6.09916	6.7406	7.49549	8.35725	9.25228	10.2324	11.3085	12.3559	13.4488	14.6968	15.7973	16.9066	0.388967	0.497227	0.57677	0.64276	0.677795	0.676253	0.639689	0.586023	0.531933	0.493493	0.478741	0.48632	0.51789	0.565731
1.02704	1.1361	1.22956	1.33234	1.43462	1.52641	1.60327	1.66708	1.71982	1.76781	1.8146	1.86287	1.91818	1.9813	2.05655	2.14693	2.25686	2.38989	2.55501	2.76321	3.03254	3.38213	3.83322	4.40215	5.07704	5.90091	6.76605	7.72267	8.75756	9.78234	10.8283	11.9307	13.0407	14.2311	15.2933	16.2787	0.275829	0.308426	0.333357	0.342674	0.334606	0.313794	0.288017	0.26619	0.25151	0.249426	0.259215	0.281549	0.319024	0.372926
1.00206	0.96647	0.994109	1.021	1.04778	1.07345	1.09873	1.12421	1.15054	1.1794	1.21077	1.24592	1.28517	1.33095	1.38312	1.44218	1.50665	1.57824	1.65827	1.75004	1.86243	2.00701	2.19474	2.43799	2.75179	3.17263	3.6785	4.27757	5.00984	5.82944	6.73186	7.76702	8.94611	10.2054	11.4416	12.662	0.105628	0.107647	0.108508	0.108787	0.108633	0.110196	0.112843	0.118222	0.126074	0.137515	0.152515	0.170681	0.194114	0.222134
1.00339	1.00114	1.03778	1.07186	1.10481	1.13542	1.16396	1.19131	1.21911	1.24821	1.28033	1.31535	1.35544	1.40172	1.45516	1.51617	1.5833	1.65752	1.7417	1.83962	1.96027	2.11435	2.31854	2.58301	2.94661	3.40221	4.01469	4.73016	5.60672	6.65202	7.77631	8.90477	10.1193	11.234	12.285	13.345	0.084035	0.131271	0.132292	0.130883	0.128298	0.125277	0.125109	0.12786	0.13309	0.143959	0.15742	0.177109	0.201597	0.231681
1.07491	1.09061	1.13798	1.18609	1.23222	1.27363	1.31111	1.34568	1.3788	1.41176	1.44691	1.48638	1.53011	1.58131	1.64011	1.70838	1.78499	1.87089	1.96774	2.08101	2.21987	2.40007	2.63545	2.95294	3.35911	3.92684	4.60897	5.48638	6.54937	7.68923	8.90726	10.1794	11.4057	12.6345	13.6622	14.5897	0.212845	0.169984	0.173727	0.173216	0.168752	0.162033	0.156786	0.154849	0.157896	0.166314	0.179957	0.200003	0.227437	0.262114
1.17132	1.26151	1.38105	1.51462	1.65479	1.78867	1.9052	2.00156	2.08196	2.15088	2.21526	2.2792	2.34869	2.43	2.5218	2.63015	2.75433	2.89465	3.05647	3.24544	3.47727	3.76996	4.13399	4.59889	5.16275	5.83229	6.57744	7.45389	8.34881	9.23699	10.1809	11.1131	12.0296	13.1177	13.9932	14.8511	0.382046	0.393149	0.433954	0.458201	0.461098	0.441586	0.409035	0.374244	0.346658	0.330262	0.328228	0.3441	0.37356	0.419047
1.2143	1.3618	1.53009	1.74527	1.99984	2.27519	2.54515	2.77976	2.97329	3.12695	3.25607	3.37482	3.49361	3.61838	3.7542	3.90046	4.05894	4.23019	4.41794	4.63293	4.88143	5.18357	5.54729	5.9742	6.48929	7.05839	7.74257	8.44275	9.2379	10.1231	11.0065	11.8405	12.7522	13.5805	14.4192	15.3001	0.510946	0.594199	0.701255	0.798959	0.866359	0.886941	0.850044	0.786137	0.708835	0.641877	0.596083	0.576673	0.581061	0.603575
1.01386	1.10432	1.13998	1.17441	1.20788	1.23828	1.26695	1.29563	1.3245	1.35565	1.389	1.4271	1.47055	1.52252	1.58241	1.65307	1.73308	1.82107	1.91682	2.02412	2.14955	2.29963	2.50035	2.7629	3.1038	3.58725	4.17275	4.97481	5.9578	7.05843	8.35394	9.74131	11.1105	12.659	13.8216	14.867	0.145065	0.133039	0.133849	0.132629	0.130295	0.128938	0.129732	0.133411	0.14123	0.153455	0.170726	0.192804	0.221281	0.256462
1.2011	1.21888	1.28818	1.35881	1.42508	1.48482	1.53448	1.57799	1.61758	1.65619	1.69689	1.73997	1.79078	1.85037	1.92088	2.00594	2.1071	2.22403	2.35842	2.51658	2.70847	2.95008	3.27267	3.69327	4.25412	4.96956	5.84408	6.81148	7.89545	9.00507	10.06	11.0475	12.0269	12.8888	13.7371	14.5636	0.236936	0.233855	0.242506	0.241584	0.232483	0.218068	0.205674	0.196364	0.194678	0.201523	0.216938	0.242038	0.276538	0.324153
1.25033	1.36323	1.48782	1.62932	1.77616	1.91725	2.0395	2.14111	2.22639	2.3	2.36813	2.4367	2.51342	2.60066	2.70312	2.82432	2.96442	3.12535	3.30648	3.51543	3.76257	4.06977	4.45201	4.92674	5.48883	6.19171	6.94435	7.79132	8.71838	9.60167	10.4882	11.3854	12.2484	13.127	13.8921	14.6655	0.333132	0.414872	0.457637	0.484079	0.48646	0.466813	0.43282	0.397147	0.367819	0.350845	0.352299	0.37147	0.405768	0.457739
1.31699	1.43442	1.58207	1.75593	1.94723	2.13651	2.30679	2.4518	2.56863	2.66665	2.75402	2.8406	2.9322	3.03671	3.15794	3.29531	3.45457	3.63192	3.83041	4.05197	4.30598	4.60736	4.97218	5.40321	5.94167	6.536	7.26835	8.01039	8.8218	9.70117	10.5663	11.3727	12.2457	13.0445	13.7979	14.61	0.461267	0.497551	0.563273	0.610807	0.631177	0.616371	0.578187	0.528417	0.481131	0.450691	0.439118	0.45073	0.480067	0.526128
1.32826	1.48757	1.65958	1.87384	2.12371	2.38961	2.64647	2.86837	3.04914	3.19622	3.32039	3.43527	3.55327	3.67819	3.81826	3.9704	4.14071	4.32595	4.52577	4.75114	5.00431	5.29913	5.65202	6.07886	6.60146	7.14817	7.80514	8.52325	9.24896	10.0071	10.807	11.5612	12.3089	13.1636	13.9159	14.7395	0.492717	0.600297	0.701321	0.789243	0.847077	0.859049	0.817542	0.754942	0.683178	0.622276	0.583467	0.570893	0.57972	0.609164
1.36602	1.52103	1.69229	1.90209	2.14338	2.39513	2.63411	2.84075	3.00613	3.14078	3.25962	3.36875	3.48554	3.61246	3.75734	3.91664	4.09459	4.28986	4.50225	4.73422	4.99564	5.29253	5.64856	6.06373	6.57447	7.12137	7.79085	8.46374	9.19928	9.99194	10.7815	11.4998	12.2772	12.969	13.6728	14.4161	0.479139	0.589477	0.683969	0.763188	0.810165	0.813633	0.770845	0.70956	0.643006	0.59196	0.563368	0.559524	0.580275	0.618553
1.416	1.57454	1.75526	1.9816	2.24992	2.53837	2.81923	3.06649	3.26705	3.42895	3.56525	3.68967	3.81593	3.95303	4.10278	4.2661	4.44912	4.64833	4.86389	5.09769	5.36006	5.65947	6.00556	6.42343	6.92247	7.45542	8.08875	8.79208	9.51073	10.2623	11.0534	11.7811	12.5302	13.3702	14.1296	14.9421	0.514211	0.63577	0.746939	0.846004	0.912723	0.932705	0.894997	0.826664	0.746705	0.677531	0.633075	0.616711	0.626156	0.655065
1.47312	1.55224	1.68367	1.83278	1.98825	2.13578	2.26371	2.37099	2.46036	2.535	2.60795	2.68186	2.76414	2.86111	2.97601	3.11456	3.27901	3.46887	3.68603	3.93334	4.21644	4.55392	4.96439	5.45392	6.06673	6.74365	7.55533	8.3802	9.24391	10.1564	11.0315	11.8092	12.6207	13.3763	14.1124	14.9451	0.390855	0.445624	0.488032	0.513505	0.513329	0.492322	0.456121	0.419422	0.387854	0.375352	0.381818	0.40512	0.449417	0.511645
1.49113	1.66115	1.85072	2.09298	2.38486	2.71101	3.03325	3.32235	3.56071	3.75147	3.908	4.0481	4.18552	4.32966	4.48532	4.65679	4.84381	5.05057	5.27512	5.51956	5.78966	6.09177	6.44417	6.84969	7.34727	7.86434	8.50217	9.15133	9.84034	10.5929	11.3244	11.9903	12.6938	13.3545	14.0366	14.8112	0.579249	0.684016	0.808798	0.927369	1.01567	1.04256	1.0218	0.95093	0.858067	0.772048	0.711215	0.679419	0.675711	0.696119
1.52981	1.68689	1.86963	2.09531	2.35656	2.63245	2.89981	3.12841	3.31418	3.46591	3.59375	3.71481	3.84278	3.98261	4.14058	4.3192	4.5193	4.74024	4.98247	5.24294	5.53037	5.84991	6.21661	6.64342	7.15737	7.69674	8.3325	9.02904	9.73595	10.4582	11.2082	11.9249	12.6467	13.4627	14.1917	14.9827	0.516568	0.638254	0.74114	0.830119	0.88594	0.895257	0.851336	0.785567	0.71203	0.653133	0.618627	0.615692	0.638114	0.680689
1.60994	1.77025	1.97704	2.24515	2.57739	2.95953	3.35632	3.72375	4.03043	4.27528	4.4688	4.63716	4.79964	4.96243	5.13295	5.31969	5.51897	5.73696	5.97193	6.22186	6.49234	6.78744	7.10773	7.47288	7.91	8.35696	8.93756	9.54255	10.2269	11.0179	11.8038	12.5185	13.2828	13.9856	14.741	15.5701	0.604755	0.763085	0.912142	1.06259	1.18752	1.24809	1.24405	1.17303	1.05876	0.943677	0.852617	0.797595	0.773642	0.7779
1.52315	1.57062	1.67106	1.77268	1.87063	1.95578	2.02775	2.0887	2.14212	2.19147	2.24184	2.29818	2.36153	2.4377	2.53213	2.64939	2.79043	2.95858	3.15485	3.38189	3.64364	3.963	4.35345	4.85178	5.4597	6.22005	7.04853	7.99797	8.94569	9.81703	10.6773	11.4819	12.2286	13.1022	13.8192	14.5423	0.310387	0.335242	0.347323	0.345693	0.331826	0.31038	0.28668	0.269469	0.261725	0.265132	0.282006	0.314204	0.362218	0.42559
1.66701	1.84578	2.04877	2.31054	2.63202	2.99541	3.36145	3.69255	3.96472	4.17843	4.35039	4.50068	4.65116	4.81495	5.00118	5.20782	5.44477	5.69752	5.97734	6.27164	6.58786	6.92763	7.30439	7.71676	8.16838	8.71457	9.28422	9.97011	10.7453	11.5053	12.3543	13.2693	14.1683	15.2665	16.2111	17.1872	0.631664	0.748671	0.886183	1.02162	1.12851	1.16896	1.1528	1.07488	0.968595	0.867009	0.796709	0.762987	0.770325	0.806921
1.2969	1.39307	1.42704	1.4582	1.48751	1.51556	1.54322	1.57253	1.60296	1.63695	1.67418	1.71762	1.7667	1.82778	1.89876	1.98604	2.08737	2.20566	2.33706	2.47904	2.63107	2.79692	2.98514	3.21977	3.53036	3.88208	4.37212	4.96275	5.64157	6.49303	7.5198	8.62372	9.93352	11.4055	12.7107	14.0027	0.166867	0.137808	0.133224	0.129447	0.127334	0.128214	0.132325	0.140415	0.152847	0.169366	0.191288	0.219557	0.255412	0.297956
1.4291	1.50963	1.55404	1.5997	1.6434	1.68319	1.72012	1.7544	1.78982	1.82729	1.86768	1.91385	1.96905	2.03289	2.11037	2.2047	2.31681	2.44905	2.59844	2.76111	2.93805	3.14188	3.38315	3.697	4.13546	4.67825	5.42959	6.30669	7.39312	8.64138	9.93567	11.2113	12.4732	13.5462	14.5414	15.5211	0.133931	0.179759	0.177952	0.174652	0.169664	0.165613	0.164136	0.166869	0.175939	0.191647	0.214607	0.24446	0.28435	0.335042
1.43108	1.47328	1.5145	1.55372	1.59007	1.62252	1.65409	1.68553	1.71773	1.75267	1.79084	1.83489	1.88586	1.94695	2.02004	2.1078	2.21248	2.3333	2.47196	2.62347	2.79107	2.97463	3.19571	3.46902	3.8218	4.30556	4.89867	5.66913	6.63535	7.67605	8.79945	9.93659	10.9832	12.0181	12.8519	13.6091	0.104833	0.164722	0.159679	0.154012	0.148051	0.145576	0.145513	0.15088	0.16161	0.177329	0.199636	0.228475	0.26481	0.310714
1.75904	1.93266	2.14447	2.42132	2.76757	3.16097	3.56808	3.94325	4.25107	4.49097	4.68118	4.83691	4.98762	5.14271	5.30906	5.49442	5.70085	5.93029	6.1805	6.45103	6.74132	7.0516	7.38672	7.75419	8.1761	8.65511	9.19937	9.78203	10.4877	11.218	11.9564	12.7343	13.5506	14.4221	15.2478	16.0959	0.690094	0.795964	0.945633	1.09682	1.20875	1.27943	1.26977	1.18537	1.06087	0.934517	0.834722	0.775405	0.755525	0.766929
1.41946	1.51538	1.54868	1.58005	1.60995	1.63895	1.66709	1.69717	1.73014	1.76498	1.80436	1.84898	1.9021	1.96517	2.03983	2.12934	2.23696	2.36019	2.50152	2.65453	2.81986	2.99934	3.20289	3.43895	3.72183	4.0973	4.53224	5.04713	5.6728	6.33747	7.06648	7.94281	8.96063	10.1848	11.3589	12.5031	0.175672	0.143263	0.137365	0.133256	0.131478	0.132529	0.13737	0.146037	0.159004	0.17711	0.200531	0.229396	0.265652	0.310109
1.47477	1.55649	1.59794	1.63458	1.66921	1.70197	1.73258	1.76396	1.79753	1.83283	1.87335	1.91947	1.97256	2.03567	2.11174	2.2028	2.31317	2.44076	2.58546	2.74457	2.91851	3.10466	3.31749	3.57842	3.90989	4.3088	4.82251	5.51058	6.30243	7.24312	8.39416	9.61946	10.8784	12.3017	13.3854	14.4076	0.117706	0.162466	0.156089	0.150959	0.14674	0.14448	0.146403	0.153122	0.165457	0.182172	0.205948	0.235586	0.273256	0.319216
1.55201	1.61406	1.65746	1.69675	1.73282	1.76746	1.79909	1.83225	1.86609	1.90209	1.944	1.99086	2.04489	2.10817	2.18607	2.27935	2.38965	2.51941	2.66653	2.82903	3.00727	3.20357	3.42841	3.69387	4.01192	4.45201	4.96682	5.64265	6.4975	7.44335	8.53152	9.70628	10.8592	12.0509	13.0077	13.8883	0.116918	0.172378	0.165826	0.158934	0.15442	0.151682	0.152306	0.159052	0.169964	0.187886	0.210227	0.240078	0.27839	0.325287
1.9046	2.06494	2.23768	2.43825	2.65669	2.87686	3.07226	3.23689	3.3716	3.48239	3.57941	3.67306	3.77397	3.88877	4.02387	4.18416	4.37162	4.59117	4.84438	5.12888	5.44889	5.80657	6.20807	6.66979	7.22327	7.80214	8.48903	9.23953	9.99295	10.7826	11.5872	12.325	13.0304	13.8103	14.5593	15.4051	0.561537	0.598959	0.663614	0.711394	0.729818	0.70363	0.659497	0.601764	0.548174	0.511764	0.495053	0.507554	0.541857	0.601501
2.08158	2.23138	2.45892	2.75177	3.12133	3.54629	3.99693	4.42101	4.77835	5.06277	5.28635	5.47243	5.64644	5.82027	6.00097	6.19338	6.40772	6.64225	6.89964	7.18563	7.49021	7.81247	8.16386	8.54448	8.97667	9.43743	9.96296	10.5949	11.2462	11.9043	12.6305	13.3786	14.1056	14.9936	15.7975	16.6617	0.723982	0.865949	1.0245	1.18937	1.31879	1.40962	1.41662	1.34039	1.21029	1.07223	0.954278	0.878511	0.841366	0.838648
1.78662	1.78236	1.82958	1.8718	1.91011	1.94636	1.98023	2.01408	2.0493	2.08798	2.13068	2.1789	2.23548	2.30257	2.38302	2.47909	2.59376	2.72905	2.8818	3.05307	3.24331	3.44637	3.67496	3.94987	4.28608	4.69818	5.20021	5.87432	6.65672	7.54271	8.62773	9.80777	10.9988	12.3797	13.4676	14.4767	0.242569	0.188445	0.179062	0.170443	0.163915	0.159693	0.160597	0.166308	0.177271	0.194446	0.217312	0.248957	0.289171	0.336858
1.92069	2.02404	2.12018	2.21637	2.30605	2.386	2.4543	2.5144	2.56778	2.6198	2.67355	2.73064	2.79854	2.87618	2.97052	3.08531	3.22609	3.39221	3.58644	3.80956	4.06348	4.35489	4.69268	5.09232	5.59519	6.20521	6.9769	7.82702	8.8146	9.87085	10.8695	11.7654	12.6452	13.3985	14.1848	15.0022	0.282181	0.341105	0.343907	0.337092	0.321311	0.300135	0.279348	0.261991	0.259175	0.265643	0.284544	0.315583	0.360525	0.41967
1.88081	1.98361	2.05492	2.12316	2.18417	2.23954	2.28811	2.33148	2.37591	2.42082	2.46822	2.5212	2.5819	2.65378	2.74007	2.8449	2.96921	3.11815	3.29039	3.48459	3.70485	3.94949	4.22945	4.56381	5.0004	5.48138	6.14515	6.90835	7.77511	8.77108	9.80763	10.7583	11.7314	12.6582	13.5154	14.3981	0.327905	0.270558	0.261518	0.251093	0.236368	0.223019	0.213777	0.210573	0.212968	0.225979	0.247665	0.279236	0.321533	0.374754
2.32409	2.47763	2.70387	2.98872	3.32319	3.69692	4.07692	4.42291	4.70926	4.93486	5.11599	5.27038	5.42046	5.57827	5.74873	5.94318	6.16196	6.40723	6.6823	6.98032	7.31313	7.66206	8.04007	8.44269	8.88408	9.38758	9.94462	10.5343	11.2151	11.9095	12.582	13.2819	13.999	14.7471	15.4573	16.185	0.707887	0.831566	0.962471	1.07297	1.17805	1.2275	1.20504	1.1218	1.00833	0.898214	0.814696	0.76915	0.760858	0.782354
2.28662	2.46039	2.67182	2.92397	3.21027	3.50786	3.79053	4.03442	4.22983	4.38635	4.52074	4.64465	4.77709	4.92104	5.08468	5.27091	5.48293	5.72172	5.98651	6.28263	6.60128	6.93741	7.30588	7.70087	8.11576	8.61525	9.13317	9.76119	10.4153	11.0435	11.7094	12.3721	13.0432	13.863	14.5564	15.2402	0.625971	0.747223	0.841502	0.922745	0.957656	0.960564	0.915155	0.837626	0.754743	0.688434	0.647201	0.641571	0.663952	0.708659
2.33488	2.51665	2.69848	2.90146	3.11958	3.32755	3.51428	3.66993	3.79826	3.90291	3.99809	4.08908	4.18888	4.30262	4.43541	4.5961	4.78441	5.00768	5.26552	5.55754	5.88409	6.25097	6.64757	7.08993	7.62312	8.15644	8.82994	9.53153	10.2881	11.1151	11.9325	12.6485	13.3842	14.0791	14.8245	15.6645	0.54545	0.627197	0.681529	0.714934	0.708699	0.686481	0.638715	0.580778	0.529888	0.496101	0.484473	0.497749	0.535577	0.595532
2.41748	2.61116	2.8119	3.04998	3.30503	3.56561	3.80915	4.01672	4.18399	4.31975	4.43498	4.54694	4.66107	4.7879	4.93782	5.11053	5.31503	5.55027	5.81519	6.1148	6.44648	6.80736	7.20097	7.63274	8.14335	8.65147	9.28626	9.94112	10.636	11.3987	12.1327	12.7905	13.4718	14.1291	14.839	15.6197	0.614454	0.70878	0.782737	0.825742	0.860414	0.851097	0.802833	0.732359	0.660915	0.606163	0.578403	0.577175	0.604613	0.65697
2.5358	2.70846	2.93839	3.23089	3.56318	3.93089	4.2996	4.62786	4.8932	5.10488	5.27801	5.43084	5.57984	5.73626	5.90593	6.09388	6.30929	6.54937	6.8189	7.11416	7.43374	7.77899	8.13791	8.53027	8.96	9.41252	9.94056	10.5534	11.1716	11.8302	12.5467	13.2415	13.9615	14.8237	15.623	16.4895	0.771052	0.855051	0.976769	1.07623	1.16582	1.20188	1.16687	1.07588	0.964318	0.859851	0.788076	0.749789	0.743618	0.768795
2.26437	2.29399	2.35655	2.41053	2.45914	2.50422	2.54484	2.58658	2.62609	2.66923	2.71732	2.77093	2.83433	2.9065	2.99297	3.09992	3.22502	3.37181	3.54283	3.73629	3.95603	4.19564	4.46714	4.77205	5.14337	5.57795	6.1385	6.76372	7.56887	8.51069	9.50934	10.5719	11.7136	12.7884	13.8141	14.8227	0.318048	0.241172	0.228109	0.214422	0.202148	0.193744	0.190485	0.189251	0.200989	0.218689	0.243322	0.276457	0.319845	0.372923
2.56992	2.70541	2.88507	3.09438	3.30611	3.5137	3.69882	3.85189	3.97554	4.07859	4.16757	4.25929	4.35483	4.46315	4.59031	4.74309	4.92601	5.1415	5.39543	5.68592	6.01349	6.38317	6.78922	7.23911	7.76652	8.30133	8.95921	9.64195	10.3423	11.1046	11.8545	12.5245	13.2356	13.9438	14.6775	15.5254	0.621606	0.637248	0.68674	0.698481	0.705351	0.680989	0.629057	0.57042	0.518317	0.483764	0.469779	0.48032	0.516456	0.574855
2.78984	2.94864	3.13478	3.34842	3.56787	3.78342	3.97951	4.14384	4.27712	4.38663	4.483	4.57699	4.67368	4.78377	4.91206	5.0685	5.25624	5.4811	5.74252	6.05357	6.40545	6.80742	7.24898	7.74716	8.31707	8.9346	9.64242	10.4638	11.2999	12.158	13.0856	13.9702	14.8533	15.908	16.8351	17.8154	0.654372	0.66248	0.711614	0.726837	0.73753	0.714049	0.665666	0.604039	0.549675	0.510471	0.495408	0.50205	0.538548	0.594918
2.727	2.84421	2.99572	3.16383	3.32275	3.47151	3.59955	3.70633	3.795	3.87174	3.94566	4.02205	4.10469	4.20115	4.31482	4.45339	4.61839	4.81453	5.04776	5.31635	5.62379	5.9744	6.36162	6.80884	7.33596	7.88742	8.55826	9.31011	10.0726	10.8784	11.7183	12.4834	13.2479	14.1213	14.9367	15.8446	0.561048	0.543218	0.561086	0.54853	0.537478	0.507343	0.466472	0.428155	0.397956	0.385169	0.387189	0.409651	0.451876	0.510934
2.99251	3.20133	3.4316	3.69	3.98167	4.28641	4.57893	4.832	5.03445	5.19596	5.33314	5.45502	5.57941	5.71294	5.86525	6.04582	6.25103	6.4908	6.76947	7.08173	7.42989	7.80895	8.22012	8.65299	9.14344	9.64597	10.2508	10.8588	11.5319	12.2725	12.9959	13.687	14.4312	15.1345	15.9019	16.7395	0.761932	0.80944	0.871574	0.951805	0.999964	0.999958	0.949227	0.865585	0.77405	0.698019	0.649684	0.636068	0.650382	0.693696
2.81001	2.81468	2.86968	2.9201	2.96727	3.00819	3.04922	3.08871	3.13124	3.17537	3.22777	3.284	3.35013	3.42718	3.51932	3.62941	3.76113	3.91601	4.09475	4.29906	4.53295	4.79404	5.08347	5.40661	5.7967	6.19894	6.71642	7.29905	7.91513	8.64104	9.45975	10.2985	11.2899	12.4385	13.5395	14.6982	0.226931	0.243839	0.2254	0.211838	0.186779	0.184394	0.18678	0.193234	0.207959	0.227644	0.255531	0.289659	0.335311	0.388429
3.42997	3.73561	3.96512	4.24078	4.55476	4.89217	5.22034	5.5094	5.74338	5.92994	6.08437	6.21978	6.35559	6.49876	6.66538	6.85478	7.06975	7.32308	7.61479	7.94001	8.30788	8.7143	9.14889	9.61537	10.0991	10.6578	11.2302	11.9154	12.6398	13.3329	14.0561	14.8268	15.5664	16.4984	17.288	18.1071	0.666031	0.846125	0.94549	1.03481	1.0956	1.10781	1.06085	0.974572	0.873689	0.783927	0.723197	0.696846	0.709124	0.748531
3.79997	4.16047	4.40214	4.69788	5.03785	5.40449	5.76412	6.08038	6.34044	6.54386	6.71493	6.87032	7.01882	7.17934	7.35988	7.56849	7.80504	8.07815	8.39383	8.75119	9.14398	9.56634	10.0206	10.4968	11.0167	11.5321	12.1552	12.7815	13.4961	14.2806	15.0753	15.8038	16.6053	17.3777	18.2178	19.1164	0.897289	0.930398	1.03302	1.13118	1.19404	1.20887	1.16309	1.07182	0.961925	0.866328	0.799282	0.772587	0.778763	0.819695
4.21556	4.4825	4.67747	4.89394	5.11994	5.33669	5.53165	5.69764	5.83028	5.94569	6.04804	6.1529	6.25788	6.37732	6.51683	6.68411	6.8791	7.11554	7.39342	7.71744	8.09272	8.51918	8.99746	9.5202	10.0744	10.7231	11.4006	12.2153	13.0752	13.8916	14.7494	15.6203	16.4954	17.5681	18.4342	19.3024	0.894772	0.736835	0.766043	0.783382	0.777885	0.74436	0.687093	0.625819	0.572207	0.536992	0.522796	0.53512	0.572357	0.632721
4.61234	4.57163	4.68727	4.79733	4.8971	4.98736	5.06649	5.13848	5.20422	5.26863	5.3352	5.40496	5.48834	5.58341	5.69361	5.82446	5.98367	6.17058	6.38887	6.64186	6.93558	7.27665	7.65686	8.08945	8.56027	9.12604	9.73411	10.498	11.3248	12.1634	13.0884	14.0643	15.0051	16.138	17.0444	17.8762	0.242631	0.443378	0.425934	0.405497	0.381551	0.356426	0.334508	0.318294	0.313811	0.32011	0.341851	0.374154	0.422646	0.484408
5.67365	5.68023	5.86649	6.0599	6.24649	6.42453	6.58499	6.72102	6.83629	6.94055	7.03474	7.13447	7.23675	7.353	7.48962	7.6471	7.83282	8.051	8.30547	8.59927	8.93828	9.32743	9.76024	10.2359	10.7747	11.3694	12.0523	12.7264	13.5342	14.3629	15.1817	16.0077	16.9178	17.8011	18.6227	19.4665	0.545809	0.701232	0.706035	0.699388	0.675986	0.640306	0.591734	0.542024	0.503926	0.480477	0.480925	0.498288	0.537673	0.599701
6.71072	6.90212	7.19743	7.50799	7.84726	8.19802	8.53403	8.8335	9.08361	9.28401	9.4544	9.6119	9.76743	9.92778	10.1106	10.3067	10.5441	10.8084	11.1168	11.468	11.8611	12.3125	12.8005	13.3272	13.8702	14.482	15.0894	15.7909	16.5247	17.1868	17.8834	18.5959	19.2864	20.1555	20.9307	21.6536	0.893189	1.09409	1.14692	1.19166	1.21642	1.20362	1.13843	1.04525	0.946653	0.857052	0.797654	0.772283	0.781457	0.818017
7.55138	8.0272	8.34801	8.70545	9.08927	9.48919	9.88372	10.2345	10.5262	10.7657	10.9712	11.1514	11.3305	11.5186	11.725	11.9607	12.2334	12.5365	12.8923	13.2953	13.7539	14.2617	14.8244	15.4205	16.0506	16.706	17.4009	18.2076	19.0565	19.8467	20.6717	21.5138	22.34	23.366	24.2162	25.0136	1.19575	1.25007	1.30677	1.36507	1.39799	1.38772	1.32362	1.22161	1.10643	1.00207	0.93039	0.901713	0.904858	0.944344
7.70777	7.98044	8.214	8.43804	8.65962	8.87442	9.06779	9.23071	9.37321	9.49909	9.61504	9.73815	9.86074	10.0067	10.1647	10.3601	10.586	10.8407	11.1438	11.4849	11.8859	12.336	12.8506	13.4155	14.0661	14.6911	15.4349	16.2049	17.0059	17.8971	18.7288	19.4709	20.2466	20.968	21.7604	22.5813	1.15185	0.90862	0.885165	0.86056	0.826349	0.773483	0.715166	0.65946	0.610624	0.586715	0.586342	0.606678	0.650683	0.716861
9.06688	9.19149	9.4875	9.79739	10.1248	10.4445	10.744	11.0006	11.2212	11.4069	11.5767	11.7326	11.8941	12.0684	12.2628	12.4874	12.7484	13.0404	13.3762	13.7681	14.2117	14.7106	15.266	15.8705	16.5424	17.1876	17.9458	18.6643	19.4145	20.2315	21.0317	21.7612	22.5966	23.3865	24.1571	24.9254	1.12934	1.19142	1.19363	1.19371	1.17918	1.13552	1.06007	0.974385	0.88129	0.823914	0.786457	0.782486	0.814764	0.871718
9.64154	9.81831	10.0833	10.3515	10.6247	10.8867	11.1268	11.3315	11.5106	11.6638	11.8069	11.9509	12.1095	12.2762	12.4669	12.6874	12.9444	13.235	13.5751	13.9676	14.4133	14.9283	15.5051	16.1272	16.8058	17.5411	18.304	19.0961	19.979	20.8432	21.6449	22.4099	23.174	23.9673	24.7256	25.4369	1.32473	1.09772	1.07045	1.04343	1.00772	0.952905	0.886222	0.813525	0.752036	0.716237	0.70685	0.728007	0.769073	0.841174
10.0049	10.4598	10.7297	11.014	11.284	11.5506	11.7856	11.9869	12.1681	12.3209	12.4692	12.6224	12.7866	12.9604	13.161	13.3892	13.6474	13.95	14.2985	14.6983	15.1547	15.6702	16.2519	16.8891	17.5737	18.2669	19.044	19.7946	20.5862	21.4273	22.2183	22.9115	23.596	24.231	24.9493	25.6923	1.27502	1.1423	1.11383	1.07589	1.02465	0.964217	0.891823	0.820645	0.764787	0.732968	0.727414	0.74922	0.796101	0.866479
11.2161	11.4248	11.713	12.0205	12.3183	12.6013	12.8505	13.071	13.2526	13.4227	13.5774	13.736	13.9034	14.0919	14.3064	14.5467	14.8213	15.1385	15.5125	15.935	16.422	16.978	17.5983	18.2889	18.999	19.779	20.5432	21.3884	22.2558	23.0499	23.801	24.5424	25.2617	26.0914	26.7615	27.3349	1.47242	1.24471	1.20105	1.15882	1.10668	1.03337	0.95275	0.875271	0.813443	0.77738	0.766346	0.793106	0.843348	0.918796
10.7941	11.1527	11.3521	11.5179	11.6865	11.8261	11.9514	12.062	12.1615	12.2676	12.3817	12.495	12.6321	12.7881	12.9647	13.1714	13.4108	13.6941	14.0238	14.3952	14.8357	15.3362	15.9164	16.5466	17.2426	18.0272	18.788	19.599	20.4483	21.2427	22.0386	22.8981	23.7649	24.6749	25.4826	26.2043	0.801865	0.879636	0.798223	0.724141	0.653032	0.594942	0.549035	0.519252	0.511331	0.524708	0.554589	0.600765	0.668713	0.758923
11.5682	11.894	12.1311	12.3607	12.5694	12.7558	12.9247	13.0666	13.1997	13.3269	13.4502	13.5858	13.7462	13.9159	14.1088	14.3363	14.6015	14.9053	15.254	15.6524	16.1268	16.6468	17.2495	17.9088	18.6509	19.3454	20.1269	20.8776	21.6095	22.3616	23.1118	23.767	24.402	25.0672	25.73	26.4404	1.31867	1.03558	0.95626	0.884286	0.814181	0.749614	0.689432	0.645096	0.615996	0.615199	0.641781	0.687431	0.752322	0.832254
12.0078	12.2468	12.4398	12.6134	12.7685	12.9089	13.0322	13.1388	13.2504	13.3593	13.4763	13.6032	13.7434	13.9072	14.0945	14.3139	14.569	14.8626	15.1958	15.5852	16.0374	16.5464	17.1283	17.7843	18.4704	19.1844	19.9435	20.6414	21.3492	22.0831	22.7587	23.3656	23.9723	24.5562	25.1939	25.8369	0.839872	0.916652	0.8217	0.727766	0.658621	0.60269	0.558665	0.531319	0.5291	0.544567	0.581678	0.631448	0.699265	0.791024
11.9452	11.9997	12.1719	12.3144	12.4316	12.5373	12.631	12.7237	12.8156	12.9129	13.0244	13.1439	13.2856	13.4445	13.6189	13.8308	14.0795	14.3559	14.683	15.0488	15.478	15.9629	16.5024	17.0841	17.6931	18.3073	18.8969	19.4434	19.9871	20.5137	20.9757	21.4165	21.9173	22.4623	23.0305	23.5543	1.03514	0.801728	0.691747	0.60431	0.541289	0.496385	0.467041	0.457863	0.469634	0.489887	0.533805	0.592701	0.664927	0.752709
11.312	11.6188	11.7684	11.9072	12.0156	12.1172	12.2111	12.3091	12.4035	12.51	12.6186	12.7504	12.894	13.0631	13.255	13.4699	13.7145	13.9996	14.32	14.6914	15.1134	15.5786	16.0983	16.6307	17.1631	17.6718	18.149	18.5444	18.882	19.2152	19.5386	19.8626	20.3476	20.8789	21.425	21.9185	0.814467	0.772951	0.668071	0.588449	0.527225	0.48838	0.462229	0.465165	0.477487	0.507913	0.551635	0.615158	0.684717	0.770285
10.8433	10.9703	11.1366	11.2816	11.4021	11.5146	11.6175	11.7158	11.8258	11.9364	12.0652	12.2097	12.366	12.5547	12.7602	12.9882	13.2451	13.5406	13.8725	14.2488	14.673	15.1417	15.6232	16.1076	16.5434	16.918	17.2613	17.5479	17.8307	18.0942	18.3032	18.4797	18.6581	18.9357	19.1766	19.3331	0.806122	0.785616	0.696082	0.62359	0.55823	0.519093	0.500594	0.501928	0.520078	0.554782	0.604522	0.665222	0.735285	0.821501
9.72352	10.0071	10.185	10.3342	10.4645	10.5762	10.6876	10.7941	10.9104	11.0341	11.1735	11.3293	11.506	11.6975	11.9189	12.1585	12.4261	12.7268	13.0634	13.4489	13.869	14.3091	14.7483	15.1462	15.4929	15.8037	16.0441	16.2345	16.397	16.5681	16.7538	17.0098	17.3905	17.7857	18.1642	18.4683	0.851287	0.796706	0.708356	0.63795	0.578773	0.544551	0.526828	0.531908	0.555228	0.595403	0.64126	0.70706	0.774689	0.857646
9.32365	9.46974	9.6655	9.82877	9.97517	10.1027	10.224	10.341	10.4663	10.6037	10.7575	10.9289	11.1184	11.3296	11.5632	11.8156	12.1013	12.4264	12.7844	13.1954	13.6306	14.0848	14.4995	14.8817	15.2163	15.4508	15.6564	15.8503	16.0357	16.251	16.5024	16.7383	16.8722	17.0501	17.2936	17.6365	0.936075	0.837727	0.752661	0.684519	0.626327	0.591601	0.57353	0.579354	0.602983	0.647899	0.698744	0.76492	0.839941	0.921357
6.84753	7.09862	7.3003	7.48358	7.64985	7.79885	7.93384	8.06399	8.19919	8.34629	8.50457	8.68176	8.88308	9.10203	9.33986	9.60353	9.89998	10.2288	10.5939	10.9889	11.3872	11.7653	12.0756	12.3286	12.5534	12.7485	12.8871	12.9777	13.0671	13.1692	13.337	13.6288	14.0069	14.3315	14.5889	14.7164	0.895788	0.798318	0.757105	0.71072	0.66447	0.630932	0.612641	0.615361	0.638515	0.679261	0.73108	0.79459	0.858551	0.936836
5.93613	6.17957	6.37816	6.55278	6.70702	6.84433	6.9746	7.10046	7.23335	7.38037	7.5382	7.71542	7.91229	8.12357	8.36001	8.62155	8.91537	9.24687	9.60706	9.98482	10.3461	10.6678	10.9261	11.1509	11.3155	11.4437	11.5819	11.7293	11.9128	12.1162	12.269	12.2942	12.1937	12.0709	11.9662	11.8255	0.72082	0.734302	0.699453	0.660064	0.622115	0.597933	0.588634	0.594634	0.622738	0.662304	0.712982	0.776185	0.843496	0.915796
5.72769	5.89394	6.0618	6.2149	6.35353	6.47722	6.59672	6.71824	6.84561	6.99116	7.14707	7.31959	7.51079	7.72357	7.95527	8.2158	8.51101	8.83653	9.19442	9.55606	9.89974	10.1888	10.4389	10.6413	10.7869	10.9391	11.0917	11.2746	11.4726	11.6182	11.6963	11.6924	11.6577	11.668	11.4985	11.2006	0.618463	0.663816	0.629154	0.595906	0.570118	0.554928	0.553023	0.569591	0.602497	0.645454	0.700725	0.760589	0.827438	0.901143
6.00296	6.19082	6.35097	6.50097	6.63419	6.7576	6.87855	7.00408	7.14133	7.2843	7.44716	7.62624	7.8221	8.04272	8.28196	8.55179	8.85651	9.20326	9.57084	9.94287	10.3003	10.5971	10.8489	11.0382	11.2275	11.4109	11.6035	11.7429	11.8649	11.9756	12.1079	12.3221	12.6984	13.0369	13.109	12.8752	0.620983	0.657334	0.62152	0.589925	0.566774	0.555691	0.56176	0.579974	0.616955	0.663045	0.721058	0.781445	0.854225	0.934907
5.85043	5.95281	6.11738	6.26407	6.4018	6.528	6.65114	6.77815	6.91574	7.06137	7.22107	7.40314	7.59937	7.81729	8.05594	8.32814	8.63532	8.9763	9.34477	9.70283	10.0382	10.3102	10.544	10.7149	10.8787	11.0357	11.2172	11.4003	11.5511	11.6594	11.751	11.8589	12.0753	12.3228	12.2748	11.9329	0.685507	0.652702	0.621679	0.59156	0.572514	0.558316	0.563326	0.584106	0.621168	0.665758	0.720412	0.78	0.850167	0.923859
5.59398	5.72915	5.89966	6.05787	6.20031	6.33002	6.45603	6.58607	6.72413	6.87127	7.03659	7.21295	7.41165	7.62697	7.87062	8.14252	8.45241	8.79497	9.16265	9.52262	9.84871	10.1298	10.3402	10.5282	10.7068	10.8496	10.9596	11.0799	11.2163	11.3991	11.6858	12.0569	12.3812	12.6662	12.8749	12.9302	0.614525	0.665599	0.638492	0.612437	0.587445	0.574723	0.575816	0.596412	0.624946	0.672111	0.726016	0.785794	0.851627	0.930903
5.35328	5.58053	5.76355	5.92402	6.06934	6.20251	6.33277	6.46335	6.59861	6.74907	6.91274	7.09458	7.29074	7.50683	7.74915	8.0285	8.33915	8.68634	9.05869	9.41927	9.74312	10.0144	10.2345	10.4289	10.571	10.6965	10.8439	11.0146	11.2239	11.4434	11.5941	11.6338	11.5835	11.535	11.4185	11.1753	0.636968	0.665462	0.642407	0.618244	0.594413	0.580799	0.581583	0.598773	0.630583	0.673506	0.729064	0.788019	0.85605	0.936724
5.26529	5.49337	5.67047	5.84267	5.9947	6.13111	6.26233	6.39181	6.53168	6.68184	6.84417	7.02413	7.22265	7.44088	7.68175	7.96109	8.27756	8.62286	8.99566	9.36147	9.6896	9.95247	10.1856	10.3644	10.5029	10.6441	10.7957	10.9792	11.1569	11.2623	11.304	11.291	11.3014	11.3662	11.189	10.8632	0.761584	0.687238	0.666262	0.641054	0.611786	0.594851	0.591754	0.605822	0.636777	0.676407	0.729772	0.790986	0.861943	0.940189
0.818756	1.00748	1.29441	1.65969	2.06767	2.46083	2.78549	3.0169	3.16969	3.27045	3.34232	3.40271	3.46076	3.51983	3.58395	3.65614	3.73942	3.83676	3.94304	4.05614	4.18264	4.32246	4.51355	4.76379	5.13051	5.59081	6.26711	7.24379	8.69277	10.5194	13.703	19.0264	25.8805	48.5463	74.9681	114.442	0.760043	0.90406	1.06792	1.18248	1.20573	1.12655	0.96933	0.793511	0.636103	0.518536	0.44208	0.403225	0.398126	0.42296
0.669486	0.791553	0.967461	1.20217	1.48687	1.79193	2.07789	2.31002	2.4826	2.6038	2.69409	2.76746	2.83471	2.90267	2.97123	3.04701	3.13618	3.24807	3.39611	3.59229	3.84678	4.1782	4.61381	5.18216	5.94775	6.88708	8.03303	9.26298	10.5861	11.8518	13.009	14.1153	15.1912	16.2464	17.2006	18.1076	0.454527	0.603213	0.729734	0.842762	0.912529	0.915402	0.849272	0.741316	0.622957	0.524302	0.454625	0.413764	0.39941	0.409509
0.711329	0.820148	0.988533	1.21427	1.49878	1.82323	2.15476	2.45379	2.69121	2.86592	2.99488	3.09679	3.18497	3.26886	3.35402	3.44636	3.55515	3.69059	3.86836	4.09898	4.39811	4.78361	5.27855	5.91391	6.71088	7.74829	8.92062	10.2821	11.7246	13.0704	14.3645	15.6158	16.787	18.0878	19.2166	20.3121	0.456779	0.602815	0.740547	0.873774	0.977963	1.02684	1.00261	0.915623	0.797307	0.681163	0.588819	0.527529	0.500199	0.502908
0.723481	0.789872	0.917808	1.08235	1.27657	1.48129	1.66801	1.81908	1.93159	2.01485	2.08112	2.13711	2.19258	2.25037	2.31262	2.38289	2.46783	2.57545	2.71959	2.91664	3.19264	3.57342	4.10137	4.80058	5.71587	6.80983	8.13019	9.52617	10.9963	12.4894	13.8909	15.1284	16.4058	17.5559	18.7313	19.996	0.36487	0.440449	0.519235	0.587571	0.626289	0.621392	0.574748	0.505266	0.435041	0.379162	0.34411	0.331589	0.342991	0.374179
0.503014	0.544425	0.568263	0.593365	0.618356	0.641943	0.663715	0.68448	0.704942	0.726833	0.750576	0.777275	0.806746	0.839109	0.872333	0.907961	0.948484	1.00086	1.07497	1.18402	1.34745	1.58144	1.90351	2.3171	2.81815	3.35373	3.92397	4.50837	5.07119	5.6909	6.40112	7.14007	8.02642	9.03677	9.99967	11.0075	0.066098	0.0897179	0.0925165	0.0942585	0.0944749	0.0936457	0.0938875	0.0959824	0.100962	0.109118	0.121094	0.136574	0.155948	0.180569
0.560475	0.589121	0.618134	0.64887	0.678778	0.706609	0.731995	0.755348	0.77774	0.801451	0.826845	0.854767	0.886252	0.92017	0.956069	0.994376	1.0383	1.09385	1.17225	1.28616	1.45527	1.69659	2.02937	2.46526	2.99666	3.58676	4.24476	4.91299	5.6035	6.3703	7.16169	7.96478	8.86879	9.71255	10.5106	11.2941	0.0752049	0.108123	0.111187	0.112609	0.111281	0.108536	0.106648	0.106981	0.110771	0.118566	0.130407	0.146205	0.167101	0.192684
0.570039	0.632562	0.669804	0.708284	0.74621	0.780558	0.810716	0.837784	0.863337	0.88896	0.916428	0.946553	0.979327	1.01553	1.05415	1.09499	1.1426	1.20382	1.28869	1.41078	1.59135	1.84351	2.18856	2.63156	3.15684	3.77137	4.40199	5.10737	5.855	6.59006	7.39411	8.24009	9.06202	10.0027	10.7318	11.3908	0.127667	0.134096	0.137566	0.138503	0.135635	0.130057	0.124778	0.122505	0.12424	0.130101	0.140953	0.157028	0.17744	0.205107
0.629942	0.692254	0.745871	0.802298	0.858789	0.909037	0.951895	0.987416	1.01862	1.04851	1.07878	1.11143	1.14677	1.18588	1.22779	1.27389	1.32687	1.39612	1.49217	1.63109	1.83094	2.11326	2.50037	3.0003	3.60647	4.30989	5.05676	5.87918	6.69497	7.49119	8.31201	9.09093	9.82884	10.6766	11.3375	11.9988	0.146316	0.183147	0.191958	0.194985	0.189798	0.178474	0.165511	0.155584	0.151035	0.152927	0.16167	0.176931	0.19894	0.229067
0.666027	0.755105	0.828002	0.90683	0.985364	1.055	1.11298	1.1591	1.19809	1.2326	1.26681	1.30339	1.3421	1.386	1.43353	1.48764	1.55274	1.63686	1.75259	1.91589	2.14859	2.47224	2.90669	3.46141	4.13274	4.89988	5.69264	6.49231	7.30154	8.05452	8.76039	9.46762	10.1633	10.8904	11.5234	12.0869	0.211943	0.241984	0.257506	0.263054	0.255324	0.237434	0.215614	0.196964	0.185411	0.182289	0.188708	0.204174	0.229236	0.264548
0.794486	0.856523	0.963745	1.09272	1.23447	1.37396	1.49555	1.59369	1.67039	1.73208	1.78587	1.83804	1.89255	1.95093	2.01377	2.08345	2.1653	2.26946	2.41083	2.60976	2.89199	3.28593	3.81332	4.51002	5.36479	6.3565	7.43764	8.55223	9.61602	10.6703	11.668	12.5457	13.4748	14.3564	15.2439	16.1811	0.328372	0.36404	0.410652	0.445377	0.456881	0.440938	0.404395	0.361433	0.323025	0.298149	0.289047	0.293986	0.315331	0.353614
0.607787	0.646414	0.673855	0.699993	0.724711	0.746556	0.767136	0.786648	0.807133	0.828601	0.852313	0.879118	0.90963	0.943195	0.979265	1.01806	1.06238	1.11764	1.19199	1.29586	1.44454	1.65004	1.92517	2.27908	2.72184	3.20505	3.76834	4.337	4.96606	5.67831	6.42989	7.2215	8.11996	8.9764	9.81556	10.6549	0.14155	0.10317	0.10182	0.0994987	0.096219	0.0934218	0.0929582	0.0949085	0.100367	0.109251	0.121709	0.137679	0.157736	0.182551
0.791629	0.857329	0.951813	1.05958	1.17017	1.27239	1.35836	1.4282	1.48491	1.53364	1.57975	1.62496	1.67332	1.72874	1.78542	1.84976	1.9241	2.01995	2.14854	2.32744	2.58113	2.93077	3.39854	4.00793	4.76156	5.60482	6.58935	7.58227	8.61651	9.67677	10.6948	11.6998	12.7741	13.8075	14.8041	15.7549	0.260152	0.318946	0.346358	0.361061	0.357285	0.336197	0.306732	0.277104	0.255058	0.242587	0.242849	0.255173	0.278693	0.315278
0.714296	0.741124	0.783235	0.828296	0.871847	0.91001	0.942772	0.971668	0.998892	1.02568	1.05426	1.08594	1.12026	1.15878	1.20031	1.24466	1.29368	1.3546	1.43712	1.55512	1.72336	1.9691	2.31072	2.78192	3.41469	4.16518	5.08755	6.07083	7.11597	8.23667	9.35145	10.416	11.5892	12.6895	13.7981	14.9213	0.187149	0.156777	0.15978	0.158621	0.152614	0.14419	0.136618	0.13214	0.132872	0.138565	0.149868	0.167064	0.189624	0.21918
0.739715	0.768763	0.82335	0.879286	0.931571	0.976597	1.01446	1.04628	1.07576	1.10435	1.13411	1.16663	1.2019	1.24143	1.2837	1.33099	1.38603	1.45609	1.55327	1.68898	1.88395	2.16073	2.53789	3.04009	3.69024	4.43762	5.31629	6.2114	7.16079	8.14717	9.11584	10.0681	11.1113	12.1159	13.1118	14.0825	0.214907	0.19277	0.195188	0.191571	0.181053	0.167792	0.155626	0.147785	0.145569	0.149501	0.159677	0.177149	0.201547	0.233967
0.671633	0.734607	0.769517	0.805867	0.841223	0.873197	0.901099	0.926789	0.952303	0.97795	1.00565	1.03573	1.06974	1.1076	1.14732	1.19016	1.23716	1.29434	1.37048	1.47825	1.62994	1.84799	2.15163	2.56828	3.13816	3.8197	4.67178	5.63338	6.65454	7.76009	8.94421	10.104	11.3926	12.875	14.2242	15.589	0.167276	0.136156	0.136291	0.134803	0.130325	0.124606	0.120248	0.119225	0.122369	0.12984	0.141617	0.158407	0.179744	0.207452
0.666412	0.707596	0.7365	0.765994	0.792908	0.817345	0.839704	0.8612	0.883553	0.906849	0.932328	0.960595	0.992331	1.02736	1.06521	1.10595	1.1511	1.20639	1.2788	1.3792	1.52227	1.71833	1.98687	2.34494	2.81767	3.36525	4.04389	4.77013	5.55453	6.42945	7.35909	8.26875	9.31754	10.383	11.4763	12.6326	0.0796805	0.118537	0.115158	0.110943	0.106616	0.103229	0.101588	0.103153	0.108044	0.116193	0.128496	0.144409	0.164661	0.189517
0.720851	0.771433	0.810564	0.852714	0.892179	0.928055	0.9598	0.988399	1.01597	1.044	1.07396	1.10657	1.14262	1.18277	1.22566	1.27194	1.3241	1.3872	1.4699	1.58542	1.74362	1.96339	2.26823	2.67279	3.18684	3.84301	4.5709	5.43203	6.35502	7.27594	8.30079	9.40232	10.5624	12.0672	13.3667	14.6538	0.198727	0.155373	0.154763	0.152073	0.146059	0.139287	0.133582	0.131335	0.133448	0.139554	0.151147	0.167506	0.189181	0.217016
0.67412	0.749033	0.777232	0.806415	0.833849	0.85948	0.883903	0.907809	0.931845	0.957539	0.985549	1.01641	1.05139	1.09022	1.13211	1.17693	1.226	1.28417	1.35712	1.45438	1.5894	1.77134	2.0209	2.34855	2.78058	3.29313	3.92247	4.60604	5.39251	6.2233	7.0975	8.06278	9.13807	10.328	11.4722	12.5809	0.141229	0.120767	0.116753	0.113568	0.110819	0.108626	0.108168	0.110842	0.116213	0.125333	0.137769	0.154628	0.174585	0.199332
0.825773	0.846857	0.903547	0.96101	1.01558	1.06412	1.10581	1.14312	1.17695	1.2102	1.24426	1.28175	1.32338	1.36877	1.41972	1.47456	1.5377	1.61476	1.71176	1.84009	2.01496	2.25015	2.56184	2.96907	3.47383	4.10252	4.78534	5.58138	6.39392	7.21658	8.11823	9.026	9.98939	11.1739	12.216	13.2956	0.176038	0.205656	0.206741	0.203039	0.193791	0.18247	0.171381	0.164051	0.162083	0.166215	0.176316	0.193355	0.21677	0.246906
0.773095	0.823059	0.859091	0.896854	0.932594	0.965188	0.995619	1.02382	1.05194	1.08093	1.11216	1.14622	1.18466	1.22768	1.27485	1.32488	1.38042	1.44379	1.5231	1.62845	1.76909	1.96171	2.22471	2.57204	3.03431	3.59476	4.29545	5.05719	5.91412	6.87859	7.8681	8.85512	9.97758	11.0677	12.2062	13.4378	0.196956	0.144725	0.143231	0.1409	0.136964	0.132244	0.12949	0.12979	0.133767	0.142083	0.154414	0.171315	0.193348	0.220167
0.809524	0.792032	0.822278	0.85121	0.878354	0.903955	0.928292	0.952677	0.977871	1.00476	1.0335	1.0663	1.10262	1.1441	1.18913	1.23775	1.29141	1.35199	1.4266	1.52159	1.64901	1.81475	2.03651	2.32388	2.67202	3.11117	3.58991	4.11897	4.71773	5.35434	6.03482	6.79186	7.65001	8.58797	9.49844	10.4088	0.163249	0.122545	0.117782	0.114116	0.111386	0.109932	0.110011	0.113266	0.119153	0.128833	0.141814	0.15828	0.178054	0.202874
0.814359	0.859003	0.897676	0.93497	0.970381	1.00249	1.03255	1.06062	1.08843	1.11851	1.14976	1.18466	1.22323	1.26724	1.31556	1.36912	1.42742	1.49465	1.57701	1.67862	1.81282	1.98742	2.22309	2.52452	2.91112	3.37411	3.92528	4.51013	5.17249	5.89749	6.64136	7.40079	8.26471	9.10906	9.98016	10.8843	0.0980828	0.148352	0.145481	0.141334	0.136838	0.132213	0.129453	0.129981	0.134231	0.14232	0.155051	0.172134	0.192909	0.219504
0.961488	1.05872	1.16144	1.27494	1.39134	1.50093	1.59547	1.6752	1.74098	1.79981	1.85596	1.91294	1.97601	2.04497	2.12086	2.20508	2.29822	2.40496	2.53315	2.69419	2.89904	3.16626	3.50508	3.93475	4.44407	5.05441	5.69962	6.43748	7.21526	7.95881	8.74646	9.58193	10.4394	11.4672	12.348	13.1899	0.28144	0.354824	0.379166	0.391645	0.387899	0.368699	0.34134	0.313782	0.292431	0.281035	0.281123	0.292478	0.314748	0.349641
0.970106	1.03073	1.10844	1.18928	1.26747	1.33649	1.39525	1.444	1.48736	1.52805	1.56904	1.61254	1.66127	1.71868	1.78245	1.85595	1.94162	2.04364	2.16972	2.33241	2.54558	2.82508	3.19254	3.66447	4.25677	4.93571	5.72244	6.58795	7.45848	8.37318	9.33081	10.2477	11.213	12.3088	13.3335	14.4326	0.298411	0.268818	0.278198	0.277543	0.266713	0.248308	0.229174	0.214309	0.207074	0.208581	0.218982	0.2384	0.268578	0.30979
0.916018	0.900897	0.933834	0.963799	0.992498	1.01949	1.04515	1.07078	1.09728	1.12534	1.15607	1.19027	1.22887	1.27312	1.32242	1.37681	1.43694	1.50287	1.58104	1.67533	1.79446	1.95033	2.15732	2.42296	2.75253	3.16922	3.63395	4.14717	4.74236	5.36429	6.03252	6.78747	7.63557	8.59735	9.53549	10.4711	0.185906	0.132321	0.127189	0.122125	0.11831	0.116356	0.116087	0.119129	0.125857	0.135646	0.149584	0.167153	0.188845	0.214295
0.96489	0.942657	0.977738	1.01127	1.04275	1.07211	1.10014	1.1268	1.15461	1.18299	1.21483	1.25	1.28955	1.33448	1.38521	1.44139	1.50294	1.57123	1.65033	1.74613	1.86659	2.02286	2.23116	2.50117	2.86557	3.28996	3.83634	4.43372	5.10742	5.89161	6.73688	7.5873	8.56561	9.57328	10.5783	11.6659	0.113227	0.143087	0.137531	0.13238	0.12775	0.124191	0.123212	0.125737	0.131525	0.140722	0.154124	0.171608	0.193973	0.220704
1.0036	1.07919	1.14515	1.21394	1.28094	1.34037	1.39161	1.43635	1.476	1.51535	1.55496	1.59774	1.64467	1.70023	1.7609	1.8307	1.90922	1.99835	2.10637	2.24018	2.41469	2.64485	2.94867	3.35326	3.87594	4.50523	5.24176	6.09857	6.98375	7.87446	8.82363	9.76312	10.7066	11.8531	12.8246	13.8225	0.182312	0.239477	0.243827	0.242201	0.233292	0.219667	0.20535	0.194842	0.190767	0.193806	0.203756	0.222703	0.248653	0.283632
1.03241	1.02473	1.0602	1.09657	1.13136	1.16301	1.19295	1.22251	1.25166	1.2832	1.31697	1.35413	1.3966	1.44466	1.49949	1.56093	1.62924	1.70333	1.78562	1.88364	2.00571	2.16608	2.37516	2.65878	3.03266	3.49809	4.07184	4.79243	5.59412	6.46247	7.47424	8.54315	9.67382	11.079	12.2477	13.3817	0.106718	0.151771	0.146796	0.142461	0.137602	0.134225	0.133122	0.135026	0.141003	0.150452	0.16551	0.184017	0.208029	0.237667
0.947178	1.0286	1.06549	1.10145	1.13555	1.16682	1.19593	1.22415	1.25335	1.28407	1.31703	1.35404	1.39587	1.44364	1.49831	1.55997	1.62822	1.70182	1.78454	1.88326	2.0054	2.16127	2.36908	2.6461	3.02357	3.46391	4.04633	4.69132	5.44078	6.31785	7.25057	8.17316	9.204	10.1872	11.1955	12.2708	0.207565	0.152055	0.146175	0.141265	0.136035	0.132399	0.130866	0.13302	0.138919	0.148883	0.163475	0.181937	0.205914	0.234887
1.11546	1.09008	1.13027	1.17073	1.2096	1.24523	1.27794	1.30888	1.34029	1.37277	1.4077	1.44672	1.49033	1.5412	1.59831	1.66565	1.73657	1.81543	1.90321	2.00527	2.13199	2.29358	2.51246	2.80112	3.17547	3.68077	4.28649	5.01457	5.89027	6.83175	7.83085	8.89819	9.99206	11.1143	12.1434	13.1171	0.14712	0.165275	0.161274	0.155969	0.151066	0.146194	0.143094	0.144175	0.148969	0.159001	0.173225	0.192619	0.217649	0.248662
1.1365	1.10785	1.14661	1.18487	1.22193	1.25568	1.28761	1.31845	1.34944	1.38222	1.41702	1.45706	1.50119	1.55278	1.61135	1.67998	1.7541	1.83447	1.92336	2.02456	2.14758	2.3036	2.50867	2.78309	3.14917	3.60037	4.17507	4.87695	5.65192	6.54342	7.55228	8.56989	9.67543	10.9262	12.0669	13.261	0.193113	0.161495	0.155749	0.150896	0.14638	0.142335	0.140772	0.142774	0.148979	0.159031	0.174569	0.19424	0.219791	0.250905
1.1284	1.25016	1.33786	1.43279	1.52701	1.61303	1.68752	1.75024	1.80445	1.85297	1.90081	1.95359	2.00853	2.07236	2.14712	2.23344	2.33414	2.44981	2.58373	2.74247	2.94073	3.19109	3.51528	3.9377	4.49026	5.11262	5.86943	6.69405	7.52457	8.39438	9.2851	10.1171	10.9854	11.9352	12.8234	13.7935	0.328162	0.312654	0.326124	0.329932	0.320939	0.302942	0.280162	0.260103	0.247591	0.244456	0.251469	0.268819	0.298399	0.340709
1.12681	1.12956	1.16525	1.19961	1.23105	1.26178	1.2907	1.32005	1.3502	1.38251	1.41801	1.45813	1.5033	1.556	1.61655	1.68798	1.76603	1.8508	1.94198	2.04257	2.1606	2.30767	2.49566	2.74047	3.0439	3.44688	3.89356	4.41319	5.00809	5.62753	6.29989	7.08278	7.96336	9.02134	10.0332	11.0681	0.0926195	0.149351	0.142765	0.137657	0.133605	0.131563	0.132793	0.137321	0.144816	0.157025	0.173248	0.194483	0.220077	0.251253
1.06012	1.15766	1.19878	1.24039	1.27859	1.31339	1.34504	1.37567	1.40677	1.43923	1.47496	1.5148	1.55991	1.61189	1.67426	1.74489	1.82471	1.91004	2.00399	2.10901	2.23251	2.39143	2.59365	2.86738	3.24322	3.68811	4.28379	4.98071	5.76015	6.66562	7.64001	8.59174	9.62277	10.6921	11.6805	12.7336	0.134151	0.171483	0.165684	0.158416	0.151468	0.146008	0.143516	0.144906	0.150718	0.161274	0.176814	0.19793	0.225415	0.25905
1.05265	1.14421	1.18048	1.21374	1.24447	1.27341	1.30181	1.33009	1.36005	1.39158	1.42633	1.46586	1.51067	1.56264	1.62487	1.69571	1.7741	1.85952	1.95237	2.05228	2.16818	2.30709	2.48661	2.72376	3.0168	3.39723	3.81488	4.33367	4.92491	5.5395	6.24724	7.0739	7.97726	9.08891	10.0687	11.0375	0.206785	0.150016	0.141504	0.135267	0.130197	0.128093	0.129514	0.134145	0.142329	0.155033	0.171146	0.192027	0.218599	0.249999
1.08996	1.18702	1.22444	1.25782	1.28942	1.31882	1.34868	1.3782	1.4086	1.44182	1.47803	1.51964	1.56628	1.62095	1.6857	1.76036	1.84298	1.93241	2.02921	2.1332	2.2517	2.39663	2.57856	2.81565	3.1069	3.47914	3.87613	4.35212	4.8648	5.37255	5.97684	6.67809	7.44464	8.49036	9.44028	10.4267	0.196258	0.150557	0.143237	0.137476	0.134086	0.13219	0.133711	0.139429	0.148481	0.16117	0.178397	0.200217	0.227127	0.259154
1.30024	1.44781	1.57019	1.70917	1.85527	1.99578	2.11875	2.21972	2.3027	2.37491	2.43817	2.50132	2.56884	2.64671	2.73868	2.84922	2.9809	3.13339	3.31027	3.51674	3.76152	4.05817	4.43119	4.88735	5.44161	6.07763	6.77747	7.56057	8.33159	9.09458	9.89574	10.6585	11.4248	12.3394	13.1456	14.0389	0.398867	0.426974	0.461408	0.483803	0.48488	0.464172	0.428392	0.389856	0.35725	0.336349	0.333337	0.346831	0.378262	0.425751
1.16753	1.28631	1.32618	1.36582	1.40323	1.43703	1.46974	1.50149	1.53415	1.56947	1.60774	1.65049	1.69987	1.75934	1.82639	1.90576	1.99692	2.09609	2.2027	2.31655	2.44621	2.59833	2.79347	3.05276	3.3894	3.82693	4.35058	5.03665	5.81442	6.665	7.68333	8.81199	9.99859	11.4655	12.6665	13.8004	0.176806	0.169901	0.163006	0.157094	0.151571	0.147824	0.147072	0.151027	0.159886	0.172897	0.190595	0.214699	0.244247	0.280518
1.27524	1.27672	1.31426	1.34869	1.38056	1.41137	1.44131	1.4715	1.50324	1.53702	1.57602	1.61869	1.66794	1.727	1.79465	1.87397	1.9636	2.06213	2.16764	2.27958	2.4029	2.54748	2.72569	2.95818	3.2502	3.61362	4.02255	4.51814	5.04023	5.55672	6.15721	6.84405	7.6036	8.67406	9.68376	10.7718	0.0994544	0.156564	0.147772	0.141186	0.13766	0.136026	0.138234	0.143757	0.15428	0.168332	0.186865	0.210012	0.239246	0.273326
1.32708	1.35262	1.40506	1.45532	1.50296	1.54495	1.58304	1.61909	1.65426	1.69105	1.73031	1.77472	1.82621	1.88583	1.95463	2.03611	2.13072	2.23556	2.34856	2.47138	2.61332	2.78166	3.00262	3.29153	3.66225	4.16992	4.76005	5.5042	6.37458	7.27446	8.27084	9.33985	10.3947	11.5884	12.5637	13.4764	0.142673	0.205067	0.198579	0.191591	0.182318	0.174296	0.167872	0.16753	0.173013	0.183821	0.20034	0.224448	0.254931	0.293281
1.34488	1.30615	1.344	1.37932	1.41303	1.44369	1.47356	1.50428	1.536	1.57035	1.60881	1.65121	1.70128	1.76049	1.82957	1.9094	2.00178	2.10374	2.21204	2.32793	2.45329	2.60171	2.78573	3.02551	3.32161	3.70882	4.13426	4.66317	5.26079	5.87233	6.59929	7.46588	8.42002	9.66591	10.7533	11.8272	0.188582	0.161928	0.152949	0.145613	0.140916	0.138906	0.140316	0.145487	0.155456	0.169447	0.188639	0.212946	0.242402	0.279057
1.2576	1.34637	1.38595	1.42181	1.45566	1.48756	1.51741	1.54881	1.58091	1.61601	1.65552	1.69961	1.74949	1.81055	1.87905	1.96239	2.05603	2.15917	2.27111	2.38714	2.51529	2.6652	2.8463	3.08072	3.37079	3.74658	4.17112	4.70407	5.28568	5.89372	6.6206	7.44999	8.36272	9.58651	10.6631	11.7496	0.236052	0.164738	0.156144	0.148862	0.143368	0.141388	0.142781	0.148592	0.158507	0.173076	0.192108	0.216633	0.247351	0.282948
1.39765	1.42859	1.4775	1.52508	1.56908	1.60905	1.64579	1.68163	1.71697	1.75442	1.79601	1.84131	1.89489	1.9563	2.02735	2.11377	2.21289	2.32308	2.44275	2.57122	2.71419	2.88253	3.09143	3.36076	3.70199	4.15608	4.71058	5.33313	6.08374	6.92274	7.80123	8.72322	9.73219	10.6949	11.6375	12.6033	0.135665	0.199565	0.191689	0.184005	0.175683	0.169018	0.165338	0.167173	0.173737	0.1864	0.205069	0.230525	0.262018	0.301124
1.33386	1.4068	1.44813	1.4853	1.51932	1.5513	1.58213	1.61463	1.64797	1.68417	1.72464	1.76953	1.82358	1.88447	1.95619	2.04067	2.13755	2.24484	2.36106	2.48438	2.61719	2.76464	2.94328	3.17137	3.47422	3.80912	4.2316	4.71949	5.22832	5.79891	6.47381	7.18112	8.01362	9.06703	10.0859	11.191	0.252553	0.169643	0.160361	0.152176	0.146897	0.144428	0.14659	0.151876	0.162532	0.177419	0.197374	0.222281	0.253364	0.290658
1.51033	1.49271	1.5415	1.58836	1.63021	1.66821	1.70501	1.73994	1.77568	1.81384	1.85605	1.90286	1.95868	2.02159	2.09531	2.18334	2.28309	2.3971	2.51986	2.65136	2.79475	2.95593	3.15676	3.41001	3.72584	4.15181	4.62889	5.22387	5.91481	6.61877	7.41689	8.30776	9.22855	10.3433	11.297	12.2087	0.248275	0.198497	0.189837	0.180747	0.172137	0.166409	0.164701	0.167398	0.175275	0.189235	0.208851	0.233696	0.265838	0.30586
1.51297	1.5929	1.65019	1.7039	1.75434	1.79937	1.84066	1.88017	1.9191	1.96047	2.00494	2.05594	2.1132	2.18042	2.25952	2.35166	2.45905	2.5807	2.71284	2.85843	3.01416	3.19746	3.41565	3.69324	4.0498	4.50531	5.08089	5.71568	6.47019	7.33078	8.21637	9.10377	10.0726	10.9803	11.9211	12.9032	0.303642	0.2236	0.215652	0.206168	0.196885	0.188479	0.184557	0.185904	0.191218	0.204575	0.224669	0.250541	0.285641	0.327434
1.47086	1.59747	1.64865	1.69396	1.73621	1.77441	1.81133	1.84767	1.88459	1.92548	1.96871	2.02053	2.0774	2.14364	2.22253	2.31465	2.4213	2.54105	2.67114	2.80977	2.95887	3.12436	3.32319	3.57187	3.90875	4.28199	4.77007	5.3338	5.93933	6.62916	7.42196	8.24265	9.164	10.2725	11.2936	12.3553	0.197675	0.200625	0.191481	0.181864	0.174459	0.169282	0.168003	0.172802	0.182407	0.197376	0.218379	0.244901	0.278997	0.320303
1.60851	1.68106	1.74599	1.80501	1.85903	1.90631	1.95048	1.99234	2.03356	2.07627	2.12422	2.17622	2.23544	2.30414	2.38388	2.47856	2.58953	2.71475	2.85157	2.99938	3.15973	3.34489	3.56843	3.84648	4.18801	4.64543	5.15543	5.76665	6.47747	7.20312	7.97735	8.81622	9.66635	10.6078	11.4506	12.2453	0.324016	0.242935	0.233627	0.2227	0.212036	0.200883	0.195327	0.194534	0.200456	0.212333	0.230841	0.257287	0.293057	0.335209
1.79448	1.94773	2.08349	2.23347	2.38793	2.53565	2.66988	2.78343	2.87703	2.95784	3.0354	3.11161	3.19299	3.28486	3.39122	3.51565	3.66314	3.8326	4.02342	4.23542	4.4735	4.73947	5.05763	5.44437	5.94422	6.48814	7.178	7.89377	8.6324	9.42348	10.195	10.8877	11.623	12.347	13.0766	13.8974	0.406851	0.481446	0.510596	0.528239	0.52669	0.50481	0.467479	0.430639	0.401481	0.383714	0.38008	0.394461	0.424091	0.470899
1.78642	1.94819	2.08565	2.2356	2.38856	2.52997	2.65764	2.75992	2.84603	2.92111	2.99265	3.06503	3.14497	3.23633	3.34657	3.48012	3.63961	3.82793	4.04434	4.28806	4.56538	4.88493	5.25096	5.69677	6.2459	6.8466	7.56026	8.26345	9.00972	9.76435	10.4589	11.0865	11.7458	12.3553	12.9861	13.6826	0.426919	0.481138	0.507774	0.520785	0.514241	0.48772	0.445156	0.408896	0.382102	0.368104	0.37192	0.394013	0.435051	0.493845
1.63416	1.76401	1.81662	1.86441	1.90979	1.95124	1.99002	2.02823	2.06814	2.11129	2.15952	2.2129	2.2741	2.34554	2.43074	2.53012	2.64619	2.77713	2.92205	3.07714	3.24293	3.42631	3.64654	3.91851	4.28568	4.69352	5.22609	5.77986	6.38812	7.09269	7.8478	8.60629	9.50578	10.4439	11.4655	12.6219	0.245679	0.213394	0.202344	0.193359	0.185704	0.180431	0.179855	0.184067	0.195197	0.211123	0.233657	0.263801	0.30279	0.34654
1.6549	1.76062	1.81591	1.86474	1.90884	1.9478	1.9861	2.02362	2.0621	2.10333	2.15102	2.20185	2.2613	2.33129	2.41394	2.51113	2.62404	2.75136	2.88984	3.04169	3.20551	3.38484	3.5966	3.86177	4.20805	4.60049	5.08931	5.67819	6.29975	6.99084	7.79625	8.61905	9.49092	10.5199	11.4075	12.3172	0.285932	0.216395	0.204584	0.193213	0.183078	0.177077	0.175882	0.179151	0.189624	0.205707	0.227981	0.256767	0.293466	0.337911
1.90828	1.94447	2.04392	2.14042	2.23015	2.30894	2.37608	2.43367	2.48928	2.54029	2.59445	2.65145	2.7178	2.79497	2.88464	2.99179	3.12044	3.26787	3.43416	3.62087	3.8287	4.07553	4.36401	4.7226	5.15357	5.70434	6.31133	7.03282	7.81326	8.5524	9.30751	10.0652	10.7829	11.5961	12.2922	12.9608	0.327052	0.35694	0.351504	0.340372	0.320404	0.297777	0.276852	0.262254	0.255181	0.259803	0.276265	0.303528	0.341494	0.391338
1.90924	2.01258	2.09003	2.16722	2.23586	2.29854	2.35353	2.40473	2.45452	2.50268	2.55515	2.61299	2.67768	2.75549	2.84694	2.95495	3.08216	3.22649	3.39135	3.57262	3.77412	3.99915	4.27024	4.60727	5.07141	5.59671	6.31734	7.12626	8.03767	9.06572	10.1437	11.1341	12.1706	13.1791	14.1254	15.1432	0.238371	0.301681	0.293317	0.281563	0.26514	0.249608	0.238587	0.232776	0.232948	0.245256	0.266855	0.29731	0.336549	0.388201
1.82761	1.83658	1.88916	1.9364	1.97874	2.01716	2.0546	2.09173	2.12982	2.17123	2.21979	2.27222	2.33213	2.40385	2.4867	2.58488	2.69912	2.82863	2.97014	3.12223	3.28554	3.47088	3.68266	3.93365	4.24647	4.64014	5.11204	5.62414	6.2419	6.93815	7.67879	8.49827	9.43133	10.3867	11.3293	12.2806	0.299915	0.215921	0.202824	0.189812	0.17979	0.174784	0.174164	0.179584	0.190388	0.207133	0.228467	0.258436	0.296039	0.339993
1.98712	1.97134	2.02896	2.0785	2.12393	2.16584	2.20619	2.24574	2.28732	2.33419	2.38238	2.43741	2.50087	2.57546	2.66223	2.76455	2.88354	3.01835	3.16637	3.32809	3.50368	3.6903	3.90339	4.15777	4.48833	4.85023	5.32421	5.81307	6.35841	6.9866	7.65036	8.3131	9.09983	9.92432	10.8469	11.8854	0.260287	0.228068	0.214632	0.202533	0.191844	0.186648	0.185772	0.191486	0.202064	0.217637	0.241463	0.271397	0.309278	0.355275
2.22302	2.31694	2.46383	2.62208	2.78629	2.94412	3.08312	3.2003	3.2992	3.38476	3.46328	3.54274	3.62695	3.72241	3.833	3.9648	4.12178	4.30509	4.5155	4.7514	5.01599	5.31737	5.66173	6.06482	6.556	7.15592	7.87249	8.62073	9.46622	10.3448	11.1902	11.9879	12.8079	13.5618	14.3149	15.1218	0.456808	0.527384	0.553332	0.565922	0.560076	0.52888	0.493227	0.453918	0.420797	0.400555	0.397801	0.412246	0.445491	0.497735
1.87289	1.97068	2.02759	2.07698	2.12124	2.16129	2.20056	2.23923	2.28062	2.32602	2.37433	2.4284	2.49151	2.56537	2.65273	2.75552	2.8719	3.00641	3.15317	3.31564	3.49106	3.68335	3.89848	4.16047	4.4891	4.84732	5.30127	5.81667	6.34799	6.94806	7.63706	8.3371	9.14902	10.1211	11.0704	12.0874	0.176104	0.226144	0.211527	0.19875	0.1885	0.18296	0.182402	0.188152	0.19892	0.214683	0.238872	0.269379	0.307403	0.3531
2.06362	2.20378	2.30139	2.39535	2.48188	2.55874	2.62642	2.68783	2.74296	2.79668	2.85363	2.91477	2.98451	3.06643	3.16087	3.27448	3.40679	3.55927	3.73326	3.92629	4.14376	4.38521	4.66625	5.01142	5.42982	5.94514	6.53283	7.25721	8.04017	8.81964	9.67919	10.578	11.4417	12.4693	13.3214	14.1395	0.415835	0.361001	0.353065	0.339074	0.319191	0.29872	0.280425	0.263993	0.262557	0.270501	0.28824	0.316248	0.35583	0.407083
1.98608	2.09636	2.15921	2.21541	2.26661	2.31172	2.35386	2.39676	2.4413	2.48677	2.53725	2.59437	2.6595	2.73544	2.82539	2.93027	3.05295	3.19261	3.34859	3.51829	3.70362	3.90849	4.14007	4.42255	4.75513	5.17759	5.64456	6.23451	6.89183	7.55934	8.32862	9.20772	10.1347	11.2846	12.2621	13.1831	0.333765	0.253414	0.236667	0.221793	0.21015	0.20051	0.197758	0.20069	0.208706	0.225903	0.250447	0.281454	0.32156	0.369578
2.10709	2.15164	2.21836	2.27819	2.32952	2.37815	2.4217	2.46532	2.51112	2.55687	2.60828	2.6661	2.73153	2.80873	2.89922	3.0045	3.12739	3.26692	3.42164	3.59188	3.78004	3.98222	4.21489	4.48965	4.8419	5.21809	5.69768	6.23422	6.78858	7.41975	8.14581	8.88249	9.72589	10.7151	11.6656	12.6755	0.352802	0.26249	0.246615	0.230307	0.217661	0.20774	0.203911	0.20626	0.213601	0.230266	0.25292	0.283893	0.322551	0.370175
2.32724	2.50378	2.66022	2.83025	3.00697	3.17012	3.31712	3.44172	3.54443	3.63339	3.71578	3.79673	3.88341	3.98229	4.09995	4.23306	4.39089	4.57574	4.78532	5.02292	5.28772	5.58142	5.91739	6.30668	6.80329	7.33362	7.98835	8.72965	9.48114	10.2557	11.0845	11.8699	12.6411	13.541	14.3082	15.1147	0.487832	0.562262	0.588474	0.601145	0.583871	0.55868	0.51998	0.476996	0.440399	0.417282	0.412991	0.426516	0.456634	0.504547
2.14895	2.17419	2.23369	2.28654	2.33345	2.37557	2.41665	2.459	2.50317	2.54952	2.60192	2.65909	2.72545	2.80253	2.89411	3.00204	3.12431	3.26401	3.42235	3.5955	3.78607	3.99512	4.23219	4.50309	4.81475	5.2054	5.62773	6.08791	6.6162	7.1461	7.7052	8.35567	9.08898	9.97009	10.8106	11.6455	0.196163	0.241139	0.225879	0.210746	0.199799	0.194037	0.193355	0.198774	0.20736	0.226968	0.252139	0.284273	0.323214	0.371161
2.32279	2.49768	2.6094	2.71929	2.82188	2.91521	2.9948	3.06416	3.12782	3.18872	3.25108	3.318	3.393	3.47943	3.58262	3.70208	3.84355	4.00669	4.19001	4.39794	4.62875	4.89168	5.17897	5.5239	5.96132	6.43338	7.06324	7.72204	8.46787	9.30364	10.1479	10.9699	11.8711	12.7236	13.5903	14.4846	0.403433	0.415367	0.409016	0.394363	0.372976	0.339936	0.320339	0.302943	0.298673	0.300113	0.315875	0.342925	0.382538	0.435426
2.30031	2.35623	2.42559	2.48837	2.54371	2.59506	2.64229	2.68888	2.73467	2.78511	2.83856	2.89934	2.96929	3.05084	3.14722	3.25804	3.38821	3.53711	3.70187	3.88791	4.09161	4.31308	4.56415	4.85661	5.21624	5.61083	6.09087	6.65474	7.23139	7.84716	8.56945	9.33344	10.1896	11.2862	12.3076	13.3573	0.370982	0.280899	0.261629	0.245778	0.229804	0.22093	0.216015	0.215653	0.225652	0.24417	0.268124	0.301128	0.342513	0.393074
2.27896	2.42377	2.51152	2.59027	2.66295	2.72548	2.78413	2.83617	2.88781	2.9383	2.99438	3.05688	3.1266	3.20797	3.30415	3.41556	3.54513	3.69272	3.8592	4.04398	4.25242	4.48397	4.74627	5.04938	5.42224	5.82445	6.32119	6.86037	7.4142	8.03348	8.72019	9.38896	10.1539	10.9829	11.8275	12.7257	0.391785	0.331649	0.316458	0.298633	0.278782	0.260561	0.244659	0.240316	0.24473	0.258181	0.278486	0.308071	0.348354	0.397424
2.72506	2.86393	3.05278	3.27079	3.49704	3.72431	3.92973	4.10755	4.25216	4.37	4.4732	4.57385	4.67344	4.78454	4.90997	5.05333	5.22408	5.42172	5.65046	5.90521	6.19657	6.52647	6.89767	7.31624	7.79163	8.38521	9.03746	9.73911	10.5274	11.3046	12.0477	12.7844	13.5312	14.2657	14.9723	15.6688	0.681461	0.688969	0.736766	0.755661	0.768125	0.748638	0.701378	0.638765	0.577132	0.531665	0.507577	0.505865	0.525813	0.570413
2.3456	2.36904	2.43283	2.48962	2.54046	2.58628	2.6293	2.67493	2.71926	2.76678	2.8204	2.88027	2.94847	3.02873	3.12342	3.23389	3.36267	3.50813	3.67051	3.85458	4.05882	4.28089	4.53264	4.81825	5.17204	5.54009	5.99603	6.49056	6.98657	7.53633	8.15608	8.7772	9.49224	10.3486	11.2299	12.1853	0.340162	0.26231	0.243865	0.227673	0.213704	0.206631	0.20364	0.205453	0.217476	0.236278	0.262073	0.295935	0.336274	0.386323
2.46716	2.63082	2.71958	2.8001	2.87436	2.94077	2.99922	3.05471	3.1081	3.16194	3.22038	3.28488	3.35951	3.44578	3.54556	3.6651	3.80188	3.95689	4.13354	4.33093	4.55441	4.80132	5.08434	5.4011	5.76163	6.21395	6.69069	7.23631	7.83857	8.427	9.04216	9.73967	10.484	11.3687	12.1655	12.9369	0.355625	0.341268	0.324289	0.305117	0.28728	0.262842	0.254345	0.251344	0.255982	0.270713	0.294049	0.32428	0.366397	0.418743
2.79616	2.88146	3.02597	3.17373	3.31509	3.44238	3.5555	3.65095	3.73328	3.81094	3.88487	3.96334	4.04837	4.14476	4.25761	4.38703	4.53635	4.70983	4.90576	5.12666	5.37593	5.65275	5.96406	6.32434	6.73645	7.21957	7.73807	8.35803	9.00228	9.61417	10.2814	10.9905	11.6887	12.5442	13.2661	13.9718	0.484443	0.523042	0.524943	0.501773	0.484993	0.4574	0.423389	0.394408	0.374396	0.366331	0.372663	0.393446	0.429538	0.479005
2.66126	2.70773	2.81756	2.91956	3.01343	3.09235	3.16314	3.22542	3.28472	3.3431	3.40572	3.47259	3.54741	3.63393	3.73733	3.85494	3.98881	4.14469	4.31804	4.51485	4.7369	4.98421	5.25981	5.58064	5.93704	6.35117	6.7913	7.30322	7.82182	8.31494	8.83986	9.40304	9.98161	10.7156	11.3626	11.987	0.38728	0.401818	0.388015	0.367868	0.332856	0.310982	0.294239	0.282739	0.281086	0.288008	0.30713	0.334955	0.373658	0.421226
2.75594	2.96594	3.1462	3.33336	3.51571	3.6821	3.82683	3.94592	4.04732	4.13277	4.21798	4.29813	4.39222	4.49219	4.6073	4.74239	4.89715	5.07389	5.27399	5.50197	5.75994	6.05031	6.37014	6.73752	7.13057	7.60591	8.09148	8.63278	9.20584	9.72333	10.2392	10.7643	11.2846	11.8905	12.4288	12.9513	0.627523	0.628138	0.64394	0.628307	0.609281	0.572671	0.524106	0.47584	0.438724	0.418664	0.414453	0.426481	0.458642	0.501781
2.72776	2.8275	2.9186	3	3.07467	3.13889	3.19455	3.25	3.30444	3.36016	3.42121	3.488	3.56547	3.65537	3.76231	3.88408	4.02668	4.19006	4.37475	4.58323	4.82078	5.08627	5.38279	5.72035	6.09564	6.56529	7.05973	7.63518	8.26773	8.87703	9.52092	10.2418	10.9927	11.8855	12.6772	13.4402	0.430824	0.344628	0.327234	0.307076	0.2769	0.264357	0.255341	0.254596	0.261202	0.27709	0.301787	0.336348	0.381573	0.436626
2.73448	2.9112	3.03565	3.16007	3.26945	3.36564	3.44859	3.51832	3.5841	3.64756	3.71279	3.78367	3.86482	3.95631	4.06354	4.18882	4.33618	4.50284	4.69276	4.90896	5.15269	5.42732	5.73672	6.08343	6.4746	6.95971	7.4656	8.06326	8.7131	9.33412	9.9906	10.6826	11.3601	12.1676	12.8652	13.5273	0.428696	0.459953	0.449668	0.413121	0.387842	0.362256	0.336262	0.316963	0.310995	0.314787	0.331545	0.359556	0.401157	0.452289
2.77309	2.90346	2.98992	3.06917	3.14229	3.20461	3.26041	3.31298	3.36717	3.4225	3.4826	3.55131	3.62761	3.71823	3.82095	3.94445	4.08591	4.24759	4.43014	4.63846	4.87221	5.13626	5.43359	5.75954	6.14661	6.56598	7.08401	7.60393	8.15206	8.75106	9.37789	9.97994	10.6846	11.4455	12.2547	13.1342	0.418549	0.342234	0.32283	0.301904	0.271077	0.257931	0.251357	0.252252	0.257863	0.27456	0.299475	0.333313	0.379134	0.433806
2.79585	2.95658	3.0519	3.13912	3.2146	3.28017	3.34124	3.39802	3.45164	3.50912	3.56863	3.6373	3.7147	3.80386	3.91005	4.03298	4.17287	4.33541	4.5174	4.72687	4.96395	5.22766	5.52451	5.85737	6.25741	6.6762	7.19157	7.71768	8.27133	8.8872	9.52197	10.1311	10.8384	11.5715	12.3566	13.2014	0.351359	0.361652	0.340576	0.305064	0.287985	0.272916	0.263008	0.260692	0.266712	0.279838	0.303813	0.339334	0.381659	0.435902
3.01014	3.14623	3.29047	3.42929	3.56133	3.67696	3.77731	3.86146	3.9367	4.00602	4.07714	4.15287	4.23671	4.33484	4.44948	4.58138	4.73772	4.9129	5.11658	5.34494	5.61009	5.90519	6.23958	6.60584	7.05495	7.52251	8.09753	8.73985	9.3905	10.0781	10.8076	11.4855	12.1899	12.996	13.7225	14.4855	0.581884	0.517419	0.490872	0.481212	0.457021	0.425854	0.39184	0.365208	0.350453	0.348651	0.362204	0.388544	0.429922	0.483794
2.73918	2.85536	2.92896	2.99566	3.0561	3.10864	3.15605	3.20441	3.25399	3.30604	3.36386	3.42905	3.50436	3.5914	3.69397	3.81229	3.95031	4.1045	4.28063	4.48114	4.70965	4.96925	5.25649	5.57847	5.92935	6.3465	6.7793	7.28042	7.8065	8.29501	8.83497	9.44161	10.0836	10.9286	11.6865	12.4246	0.262769	0.300183	0.279343	0.259095	0.233206	0.225299	0.223238	0.228309	0.239905	0.259651	0.287176	0.321292	0.365544	0.41822
2.91307	2.96072	3.04322	3.12208	3.19046	3.25112	3.30547	3.35726	3.41024	3.46487	3.52391	3.59128	3.66707	3.75709	3.86087	3.98533	4.12405	4.28531	4.46999	4.68018	4.92042	5.18804	5.49161	5.82626	6.21885	6.65604	7.17346	7.70594	8.31147	8.96882	9.62025	10.2975	11.0726	11.8589	12.6605	13.4622	0.419172	0.337145	0.317496	0.280849	0.265549	0.253027	0.245482	0.245688	0.256119	0.271855	0.297461	0.333174	0.377655	0.432726
2.8866	2.903	2.9703	3.0341	3.09419	3.14618	3.19512	3.24257	3.29242	3.34527	3.40156	3.46828	3.54197	3.63065	3.73318	3.85246	3.98977	4.14793	4.32554	4.52824	4.76061	5.02307	5.31269	5.64177	6.02921	6.42657	6.91461	7.44006	7.96279	8.53864	9.1615	9.77193	10.493	11.3629	12.258	13.2415	0.36474	0.299071	0.276177	0.25787	0.23146	0.22482	0.222396	0.227313	0.240324	0.260056	0.28735	0.32345	0.368409	0.421416
2.78029	2.92028	2.98815	3.05051	3.10628	3.15617	3.20415	3.25193	3.30047	3.35372	3.41074	3.47805	3.5528	3.6402	3.74149	3.86397	3.99992	4.15505	4.32953	4.53174	4.75976	5.02304	5.31462	5.63226	6.01039	6.39297	6.86164	7.32833	7.79682	8.29275	8.81959	9.32149	9.92931	10.6535	11.4465	12.3343	0.343384	0.290153	0.267352	0.248065	0.223019	0.220118	0.218168	0.225355	0.239009	0.259927	0.287566	0.322588	0.365528	0.417375
2.98461	2.99526	3.06895	3.13515	3.19407	3.24775	3.29749	3.34789	3.398	3.45277	3.51337	3.58023	3.65802	3.74824	3.85222	3.97379	4.11497	4.27442	4.45593	4.66346	4.90132	5.17772	5.48276	5.81286	6.1987	6.60953	7.10527	7.58556	8.09607	8.65409	9.21344	9.75864	10.4221	11.139	11.9556	12.8512	0.306966	0.303603	0.281415	0.248489	0.237077	0.229996	0.229896	0.235213	0.248112	0.267336	0.296365	0.332249	0.376819	0.430205
3.0179	3.13284	3.20665	3.27456	3.33544	3.38928	3.44166	3.49367	3.54712	3.60538	3.6672	3.73864	3.81925	3.91424	4.02371	4.14955	4.29615	4.46229	4.65003	4.86528	5.11605	5.39646	5.71755	6.07726	6.4724	6.91755	7.38236	7.91778	8.46178	8.96687	9.50028	10.1018	10.7591	11.6683	12.5138	13.3724	0.393926	0.308463	0.28893	0.254061	0.245017	0.237531	0.238077	0.244851	0.259357	0.280643	0.309358	0.346904	0.393623	0.450819
3.1579	3.17771	3.25886	3.33111	3.39566	3.45505	3.50941	3.56382	3.61866	3.67765	3.74248	3.81491	3.89806	3.99266	4.10359	4.2342	4.38111	4.54742	4.74235	4.95808	5.21365	5.50133	5.82615	6.19313	6.58709	7.04358	7.51095	8.05381	8.61893	9.14827	9.70657	10.3387	11.0181	11.9055	12.7248	13.5246	0.324141	0.326883	0.282429	0.270906	0.25864	0.252261	0.249224	0.254874	0.268177	0.288419	0.315519	0.355216	0.401215	0.458466
3.03034	3.16839	3.25468	3.33003	3.3986	3.46108	3.51925	3.57451	3.63178	3.69059	3.75593	3.82692	3.91018	4.00792	4.11868	4.24759	4.39533	4.56425	4.75595	4.9765	5.23152	5.52551	5.85435	6.21006	6.62412	7.04907	7.55781	8.06682	8.57827	9.13629	9.70524	10.2564	10.8948	11.6176	12.3784	13.2007	0.413929	0.341842	0.298033	0.286197	0.27242	0.261731	0.257958	0.260824	0.272505	0.291299	0.319834	0.356486	0.403436	0.45885
3.33209	3.45834	3.56112	3.66058	3.75494	3.83673	3.91235	3.98122	4.04691	4.11593	4.18873	4.26843	4.35924	4.46216	4.5852	4.72477	4.88806	5.07162	5.28357	5.52444	5.80263	6.12616	6.48708	6.88948	7.35901	7.83356	8.39024	9.02178	9.64334	10.2686	10.9581	11.6463	12.3703	13.2965	14.1392	15.0158	0.500356	0.385659	0.379301	0.366454	0.350982	0.332318	0.319946	0.316331	0.318688	0.33386	0.359316	0.396332	0.443562	0.504191
3.16121	3.26603	3.34722	3.4159	3.47931	3.5376	3.59413	3.64901	3.70654	3.76851	3.83766	3.91425	4.00193	4.10267	4.21942	4.35242	4.50612	4.67879	4.87454	5.10418	5.36996	5.67459	6.02037	6.39213	6.80221	7.24257	7.72899	8.19122	8.65747	9.14544	9.6196	10.0713	10.6128	11.1992	11.8604	12.5831	0.413323	0.325634	0.282752	0.270375	0.259909	0.254367	0.255057	0.264549	0.278395	0.300717	0.332635	0.37181	0.42016	0.476904
3.15891	3.2465	3.32835	3.40313	3.47031	3.53101	3.59123	3.64683	3.70675	3.76898	3.83891	3.91576	4.003	4.10313	4.21756	4.35142	4.5027	4.67255	4.86881	5.09443	5.36142	5.66408	6.00608	6.37905	6.76665	7.19685	7.63336	8.05312	8.48479	8.91288	9.31158	9.71673	10.1972	10.72	11.27	11.8374	0.422337	0.340795	0.298024	0.284497	0.272667	0.265621	0.264313	0.26908	0.282369	0.303979	0.332782	0.370836	0.418521	0.473814
3.49289	3.64367	3.76583	3.87567	3.97708	4.07079	4.15493	4.2318	4.30433	4.37978	4.45836	4.54467	4.64145	4.75369	4.88105	5.02755	5.19708	5.38505	5.60412	5.85733	6.15212	6.4988	6.8875	7.31588	7.80453	8.29088	8.8234	9.3946	9.93898	10.452	10.9917	11.5408	12.1134	12.8583	13.5375	14.2369	0.518692	0.417854	0.414605	0.404687	0.38458	0.367553	0.352146	0.345455	0.348161	0.361149	0.387152	0.422963	0.473271	0.532742
3.38008	3.47818	3.57889	3.67016	3.7511	3.82413	3.89422	3.95861	4.02375	4.09205	4.16781	4.24887	4.34224	4.44907	4.57029	4.71058	4.86915	5.05169	5.25805	5.49784	5.7792	6.10596	6.47142	6.87261	7.30997	7.75717	8.21119	8.69785	9.16479	9.58074	10.0268	10.4982	10.9933	11.6371	12.2073	12.758	0.358388	0.36304	0.352301	0.338359	0.322876	0.309085	0.301366	0.303869	0.313524	0.330235	0.361976	0.399084	0.447437	0.504507
3.46455	3.62073	3.72428	3.82423	3.91578	3.99536	4.07126	4.13906	4.20912	4.28206	4.35948	4.44419	4.54252	4.65191	4.77825	4.92303	5.08753	5.27581	5.4892	5.73502	6.02334	6.35223	6.721	7.12704	7.5619	8.00368	8.44631	8.92116	9.35735	9.75403	10.1557	10.562	10.9836	11.5376	12.0204	12.4844	0.62746	0.393795	0.383085	0.36742	0.349703	0.333756	0.326044	0.322581	0.330076	0.348619	0.375567	0.415545	0.463125	0.521393
3.83306	3.81469	3.92017	4.02654	4.12561	4.2117	4.29266	4.36709	4.44159	4.51874	4.60098	4.69358	4.79554	4.91137	5.04409	5.19296	5.36604	5.56173	5.78588	6.04211	6.34617	6.68822	7.07765	7.49875	7.9293	8.39108	8.85412	9.27941	9.70261	10.1041	10.4678	10.8176	11.2238	11.6308	12.0562	12.4968	0.246241	0.419758	0.408684	0.392846	0.373807	0.355449	0.347227	0.344688	0.353405	0.368369	0.397481	0.436649	0.487338	0.547207
4.10581	4.03049	4.15068	4.27265	4.38533	4.4854	4.57691	4.65992	4.74023	4.82215	4.90917	5.00248	5.10944	5.2321	5.37183	5.52675	5.70802	5.91084	6.14398	6.41398	6.73045	7.09587	7.49939	7.94345	8.38962	8.86486	9.31401	9.76359	10.1977	10.5817	10.9311	11.2681	11.6144	12.0119	12.3893	12.7437	0.518977	0.475532	0.462392	0.44621	0.422357	0.401942	0.384082	0.375846	0.380714	0.39383	0.421517	0.460148	0.511844	0.572753
3.63742	3.96935	4.08273	4.19039	4.2913	4.38134	4.46253	4.53616	4.61048	4.68836	4.77043	4.86192	4.96665	5.08467	5.21848	5.37217	5.548	5.74397	5.97315	6.23758	6.54669	6.89637	7.28516	7.70359	8.11901	8.55931	8.98028	9.37553	9.77021	10.1279	10.4466	10.7357	11.0507	11.376	11.724	12.07	0.419843	0.441381	0.425656	0.404642	0.382505	0.363671	0.351443	0.350322	0.355524	0.372967	0.402731	0.44117	0.492724	0.55093
4.05977	4.04173	4.14924	4.25567	4.34868	4.43349	4.50974	4.58476	4.65609	4.73169	4.81719	4.90698	5.0124	5.12975	5.26305	5.41701	5.59378	5.79133	6.02058	6.28554	6.59531	6.94728	7.3357	7.75542	8.17135	8.61245	9.02417	9.40493	9.77766	10.1037	10.401	10.713	11.0523	11.4211	11.7773	12.125	0.278284	0.42807	0.409998	0.390182	0.367277	0.350967	0.340284	0.34163	0.350367	0.369939	0.400189	0.440716	0.492377	0.553825
3.88134	4.17857	4.28709	4.39227	4.48383	4.56795	4.64182	4.7183	4.79061	4.86849	4.95319	5.04842	5.15569	5.27495	5.41348	5.57022	5.74822	5.95453	6.18369	6.45635	6.77343	7.13638	7.53946	7.96602	8.40097	8.83141	9.26675	9.64792	10.0028	10.3483	10.6558	10.9116	11.1859	11.4562	11.7683	12.1197	0.361417	0.422243	0.407457	0.387808	0.364651	0.349966	0.34073	0.341524	0.355522	0.376497	0.407319	0.451129	0.504168	0.566657
4.13802	4.21661	4.32415	4.42639	4.51594	4.59742	4.67219	4.74419	4.81961	4.89925	4.98144	5.07695	5.1853	5.3065	5.44481	5.60143	5.78285	5.98497	6.21974	6.49219	6.80746	7.1739	7.57308	8.00182	8.4407	8.87486	9.26925	9.66224	10.0088	10.3083	10.5986	10.9016	11.2033	11.5831	11.9286	12.26	0.231558	0.416384	0.4007	0.380916	0.360367	0.343766	0.336105	0.340098	0.352968	0.376347	0.408451	0.451562	0.504714	0.569619
4.13237	4.0952	4.19655	4.28907	4.37182	4.44704	4.51528	4.58276	4.65373	4.72903	4.80933	4.9015	5.0061	5.1241	5.26001	5.41179	5.58624	5.78329	6.01164	6.27658	6.58427	6.93585	7.32018	7.72129	8.1342	8.51802	8.88573	9.24324	9.54439	9.80147	10.0376	10.2758	10.5188	10.8429	11.1132	11.3592	0.546178	0.395744	0.375734	0.354742	0.33331	0.320736	0.317744	0.323538	0.337	0.35984	0.393796	0.436715	0.488246	0.549802
4.14538	4.1829	4.2871	4.38074	4.46497	4.53839	4.60696	4.67768	4.74842	4.82314	4.90753	5	5.10658	5.22806	5.3659	5.52181	5.69641	5.89911	6.12995	6.40134	6.71923	7.07649	7.47591	7.88807	8.29963	8.71021	9.10032	9.4356	9.74417	10.0285	10.2793	10.5216	10.8003	11.0872	11.3735	11.6597	0.595804	0.396321	0.375309	0.355779	0.33574	0.324004	0.319938	0.324934	0.342073	0.365755	0.401391	0.443688	0.497257	0.56086
4.19999	4.16929	4.2742	4.36225	4.44197	4.5149	4.58259	4.65027	4.72166	4.79779	4.88125	4.97579	5.08325	5.20398	5.34073	5.49712	5.67499	5.87751	6.11166	6.38285	6.69884	7.05715	7.45128	7.86926	8.27414	8.67965	9.04118	9.3817	9.69842	9.96421	10.1936	10.4085	10.6313	10.8917	11.1413	11.3714	0.254385	0.382063	0.364913	0.344058	0.327674	0.317633	0.316008	0.32334	0.340676	0.367067	0.400355	0.445649	0.499315	0.560588
9.29226	9.49222	9.75012	10.019	10.2807	10.5209	10.7379	10.9261	11.0875	11.2311	11.3793	11.5329	11.7013	11.8936	12.1148	12.3801	12.6804	13.0328	13.442	13.9255	14.5002	15.1797	16.0247	17.0195	18.2272	19.4497	20.9322	22.4984	24.2144	26.2047	28.3912	30.4457	32.6342	34.8663	36.8898	38.9585	1.47674	1.08293	1.04259	1.00787	0.96437	0.900967	0.832948	0.773904	0.733517	0.72146	0.739163	0.789712	0.869426	0.979567
3.86194	4.05834	4.22822	4.3668	4.48516	4.58932	4.68765	4.78295	4.88011	4.98752	5.09933	5.2228	5.35457	5.49991	5.66506	5.85034	6.06637	6.31715	6.59155	6.86836	7.12466	7.34052	7.51566	7.64674	7.76211	7.85494	7.92814	7.98971	8.04325	8.0924	8.15129	8.22672	8.31576	8.41268	8.49558	8.56143	0.543652	0.560152	0.53486	0.503	0.470867	0.447722	0.437076	0.440393	0.454176	0.478692	0.509853	0.544871	0.590166	0.644767
4.30187	4.43659	4.58825	4.72205	4.83405	4.93456	5.02939	5.12183	5.2191	5.32492	5.43974	5.56574	5.7032	5.84848	6.00694	6.18933	6.39751	6.63571	6.90667	7.20043	7.49064	7.75505	7.97735	8.15555	8.29094	8.40831	8.50579	8.60223	8.68052	8.73572	8.77836	8.80903	8.85729	8.9549	9.02531	9.08468	0.509349	0.542265	0.51998	0.488486	0.457787	0.439328	0.429972	0.434057	0.450858	0.478642	0.508969	0.547169	0.595689	0.646827
4.15833	4.33627	4.47076	4.58935	4.69471	4.78813	4.87742	4.96837	5.06332	5.16505	5.27581	5.39626	5.52805	5.67024	5.82788	6.00219	6.20163	6.43326	6.70117	6.99847	7.30122	7.58741	7.83598	8.04615	8.20091	8.33662	8.45702	8.57248	8.67845	8.75402	8.80028	8.83629	8.89361	9.02986	9.22757	9.80258	0.568603	0.491219	0.469935	0.444725	0.420053	0.408145	0.40481	0.41191	0.431235	0.454925	0.493123	0.530942	0.578164	0.629928
4.53312	4.82218	4.98953	5.16935	5.3239	5.46231	5.5792	5.69291	5.8082	5.93096	6.06345	6.21202	6.37388	6.55714	6.76234	7.00116	7.27715	7.59658	7.94483	8.31708	8.67713	9.02158	9.33287	9.64633	9.94436	10.2233	10.532	10.8438	11.1745	11.5082	11.7797	11.9028	11.8771	11.7895	11.7006	11.6326	0.690485	0.716822	0.683462	0.642202	0.59626	0.557628	0.536562	0.531912	0.546987	0.57679	0.620185	0.674072	0.742713	0.821901
4.83152	4.99967	5.1494	5.30613	5.44151	5.56069	5.66434	5.76878	5.87552	5.98942	6.11842	6.26279	6.42288	6.6114	6.8249	7.07269	7.35597	7.68011	8.03413	8.40874	8.77061	9.10869	9.43056	9.72414	10.0038	10.2843	10.5739	10.869	11.0932	11.2481	11.3263	11.3428	11.4042	11.4777	11.401	11.2716	0.838699	0.692044	0.63995	0.590756	0.543525	0.510823	0.496258	0.498625	0.519273	0.554185	0.605385	0.669825	0.744768	0.833991
3.75904	3.91488	4.0398	4.14965	4.24563	4.33148	4.41131	4.49127	4.57331	4.66081	4.75515	4.85861	4.96942	5.09277	5.23182	5.38932	5.57177	5.779	6.00849	6.23775	6.45452	6.63931	6.77927	6.89796	7.00202	7.06791	7.11925	7.16532	7.21532	7.29548	7.39714	7.49098	7.53616	7.59395	7.70605	7.8512	0.434494	0.470026	0.443305	0.412731	0.388468	0.369189	0.364194	0.366021	0.379416	0.399556	0.426257	0.457724	0.497465	0.543176
4.4532	4.68106	4.79837	4.91071	5.00567	5.09536	5.17802	5.26215	5.34686	5.44299	5.54121	5.65287	5.77387	5.90574	6.05373	6.21647	6.40248	6.62009	6.87191	7.1562	7.4548	7.7461	8.01766	8.23818	8.42889	8.58296	8.72356	8.8266	8.90233	8.94997	9.00372	9.07291	9.1947	9.32739	9.41032	9.46601	0.477851	0.484955	0.454721	0.427155	0.402445	0.387166	0.381979	0.384663	0.401804	0.425704	0.458958	0.496147	0.542223	0.593941
4.33361	4.54794	4.66749	4.77005	4.85923	4.94172	5.02269	5.10206	5.18705	5.27982	5.37951	5.49293	5.61318	5.74627	5.89287	6.05732	6.24585	6.46135	6.71377	6.99779	7.30729	7.61591	7.90443	8.15396	8.36825	8.55331	8.68396	8.79	8.88391	8.96609	9.06136	9.19838	9.35272	9.5118	9.64736	9.75582	0.491886	0.449419	0.422772	0.39701	0.378346	0.368715	0.367141	0.375897	0.39576	0.421867	0.456826	0.495785	0.541637	0.594306
4.04004	4.19116	4.32433	4.46126	4.57896	4.68451	4.78326	4.87815	4.97926	5.08379	5.19839	5.32433	5.46199	5.61488	5.79049	5.99428	6.23294	6.5038	6.80693	7.11614	7.40519	7.66828	7.88157	8.08022	8.25854	8.40177	8.55905	8.70652	8.87516	9.05928	9.2383	9.33252	9.35737	9.37665	9.43851	9.52837	0.496864	0.570155	0.537509	0.503038	0.472723	0.450249	0.440836	0.446707	0.463561	0.48915	0.522713	0.570579	0.625385	0.693662
4.52392	4.67919	4.84579	5.01744	5.17015	5.30033	5.41672	5.5216	5.62865	5.7422	5.86607	6.00124	6.15436	6.32933	6.52734	6.75929	7.03232	7.3434	7.692	8.05912	8.42045	8.7536	9.06463	9.34201	9.63387	9.93507	10.1984	10.4086	10.5956	10.7747	10.991	11.3191	11.7492	12.0425	12.2108	12.253	0.828415	0.699653	0.665405	0.621918	0.573679	0.535176	0.510596	0.504331	0.516794	0.542662	0.583398	0.637714	0.709986	0.79172
4.36648	4.38862	4.50797	4.63816	4.75484	4.85703	4.95086	5.04399	5.14208	5.2453	5.36068	5.48584	5.6284	5.79128	5.98012	6.20065	6.4559	6.7505	7.07423	7.41269	7.73943	8.03377	8.30866	8.56509	8.78191	9.01152	9.2574	9.52374	9.75373	9.89895	9.95679	9.92899	9.92271	9.97575	9.94096	9.94499	0.628361	0.585447	0.542531	0.502674	0.467151	0.443462	0.437103	0.442016	0.459273	0.493909	0.535568	0.591478	0.660823	0.73784
3.20123	3.30005	3.40681	3.49811	3.57768	3.65132	3.71959	3.78998	3.86288	3.93896	4.0223	4.11196	4.21006	4.32501	4.45925	4.6174	4.80072	5.0114	5.23726	5.45955	5.65835	5.82729	5.95829	6.07874	6.16976	6.24749	6.32646	6.41099	6.50821	6.60252	6.67049	6.69041	6.69925	6.75388	6.86183	7.016	0.448174	0.42357	0.370539	0.347358	0.328686	0.319001	0.316374	0.321248	0.333991	0.354468	0.381775	0.418629	0.462402	0.51688
4.80321	4.89669	5.00512	5.10861	5.19921	5.28184	5.36242	5.44347	5.52897	5.62069	5.72286	5.83154	5.95169	6.08344	6.23109	6.39409	6.58199	6.80316	7.05501	7.34079	7.6422	7.93798	8.2038	8.43201	8.60905	8.75562	8.87739	8.99835	9.10276	9.1786	9.21946	9.23351	9.25431	9.31935	9.35331	9.37422	0.421168	0.467619	0.434815	0.406999	0.3846	0.37092	0.369901	0.377616	0.396096	0.420729	0.455055	0.494304	0.538244	0.590168
3.38684	3.52685	3.64785	3.74936	3.83617	3.9157	3.99228	4.07024	4.15235	4.24267	4.33986	4.44351	4.55873	4.68366	4.82913	4.99511	5.18937	5.41259	5.65827	5.91024	6.14177	6.33463	6.49391	6.62011	6.71625	6.80058	6.87974	6.95748	7.01802	7.05066	7.06994	7.09354	7.14686	7.24582	7.32444	7.39783	0.509538	0.431675	0.410122	0.384143	0.363731	0.353779	0.352827	0.361414	0.378659	0.403645	0.433882	0.470929	0.515845	0.568348
3.27969	3.40086	3.51066	3.60841	3.69497	3.77339	3.85037	3.92684	4.01142	4.09738	4.19277	4.29583	4.4102	4.53682	4.68111	4.84762	5.04234	5.26419	5.50631	5.74544	5.96779	6.15201	6.28782	6.398	6.49887	6.56062	6.60862	6.6528	6.701	6.77494	6.87894	6.99483	7.07135	7.15851	7.28166	7.42293	0.496649	0.422545	0.402924	0.378141	0.36115	0.349341	0.348083	0.358786	0.375934	0.398715	0.428336	0.467102	0.511802	0.563514
3.22498	3.35467	3.46627	3.55864	3.64263	3.71794	3.79429	3.86941	3.94984	4.03593	4.13058	4.22854	4.34145	4.46484	4.6079	4.77454	4.96863	5.19164	5.43104	5.67455	5.89417	6.07325	6.21183	6.31797	6.41465	6.49283	6.54417	6.5782	6.62703	6.68661	6.78561	6.92864	7.06407	7.19334	7.32451	7.44145	0.456965	0.429905	0.379911	0.35932	0.345515	0.336812	0.339203	0.349093	0.365641	0.391133	0.419982	0.457806	0.502222	0.556178
3.18686	3.32285	3.43144	3.5243	3.60621	3.68105	3.75385	3.82734	3.90552	3.98806	4.07831	4.17596	4.28258	4.40538	4.54942	4.71359	4.91209	5.13926	5.38681	5.63604	5.86067	6.04731	6.18815	6.29674	6.38296	6.44949	6.5057	6.55787	6.60991	6.67296	6.73659	6.79679	6.86238	6.9421	7.0411	7.16014	0.457896	0.429528	0.377878	0.357097	0.340292	0.332752	0.333348	0.340898	0.356638	0.379879	0.410215	0.449202	0.497035	0.55529
3.19162	3.31731	3.42153	3.51034	3.58858	3.66371	3.73553	3.8088	3.88611	3.96749	4.05502	4.15042	4.25591	4.37813	4.52027	4.68623	4.88536	5.10777	5.35716	5.60421	5.83029	6.0156	6.15681	6.26625	6.35443	6.42862	6.48667	6.53729	6.5918	6.64738	6.71829	6.80721	6.89854	7.00486	7.10452	7.19116	0.442344	0.413366	0.36383	0.346149	0.332524	0.324358	0.326736	0.334323	0.351928	0.374362	0.405448	0.444832	0.493301	0.549939
3.16685	3.28997	3.38793	3.47385	3.54953	3.62037	3.69127	3.76441	3.84085	3.92085	4.00929	4.10355	4.20661	4.32763	4.46798	4.63169	4.82493	5.04423	5.28185	5.51989	5.72781	5.89698	6.03474	6.13909	6.21478	6.29153	6.37354	6.45631	6.52587	6.56102	6.58364	6.60298	6.67046	6.79066	6.87061	6.95197	0.422562	0.397684	0.350441	0.332646	0.321053	0.316326	0.317866	0.330312	0.347846	0.370543	0.400143	0.438282	0.482262	0.539182
3.25991	3.34734	3.44644	3.53046	3.60644	3.67784	3.74785	3.81975	3.89507	3.9754	4.06001	4.15283	4.25779	4.37773	4.51724	4.6826	4.87838	5.1058	5.3507	5.59853	5.82261	6.01342	6.15559	6.27745	6.37835	6.45793	6.54264	6.62015	6.7045	6.80619	6.91166	6.99307	7.06561	7.14989	7.26862	7.4143	0.432157	0.394775	0.343653	0.328354	0.317551	0.313881	0.317408	0.326736	0.344045	0.367869	0.397096	0.436903	0.485918	0.54585
3.15474	3.26766	3.36833	3.45555	3.53139	3.60176	3.67141	3.74128	3.81509	3.8951	3.9796	4.07318	4.17723	4.29651	4.4349	4.59682	4.78874	5.0065	5.24378	5.48072	5.6896	5.86387	5.98797	6.09368	6.18518	6.23923	6.29386	6.35222	6.42436	6.52005	6.63933	6.73472	6.7859	6.85221	6.95731	7.07756	0.437722	0.396519	0.348264	0.330246	0.317597	0.31249	0.313733	0.324397	0.341437	0.362539	0.393841	0.431524	0.47856	0.535441
3.30384	3.43711	3.52573	3.61034	3.68546	3.75657	3.82743	3.89856	3.97404	4.05309	4.13945	4.23076	4.33685	4.45879	4.59782	4.76548	4.96248	5.19158	5.4408	5.69413	5.92345	6.11376	6.2692	6.39633	6.49703	6.60092	6.70454	6.82001	6.92522	7.00965	7.07972	7.14839	7.24648	7.40003	7.51587	7.64297	0.420125	0.356984	0.341549	0.325188	0.314957	0.311821	0.316208	0.328348	0.344971	0.368556	0.398751	0.439267	0.488336	0.549779
3.12105	3.24613	3.35078	3.43546	3.51122	3.58277	3.65071	3.72123	3.79515	3.87289	3.95859	4.05176	4.15615	4.2738	4.41358	4.57576	4.76704	4.98796	5.22189	5.45733	5.66565	5.83947	5.96814	6.07859	6.15613	6.20939	6.26988	6.33611	6.42611	6.52478	6.60341	6.62237	6.61265	6.64202	6.72475	6.83783	0.437631	0.40586	0.355817	0.334701	0.319658	0.312657	0.314716	0.324754	0.340565	0.362149	0.39236	0.432256	0.478748	0.535271
3.18172	3.27888	3.37935	3.46456	3.5404	3.61196	3.67986	3.75119	3.82463	3.90456	3.98788	4.08352	4.1869	4.30686	4.44444	4.61019	4.8058	5.02894	5.27229	5.51378	5.73627	5.91617	6.06078	6.16486	6.25794	6.35184	6.41902	6.46085	6.50077	6.55488	6.64635	6.81362	7.03002	7.20523	7.31209	7.34577	0.437126	0.398399	0.34772	0.33079	0.318574	0.311328	0.314349	0.324634	0.340608	0.364399	0.394683	0.434504	0.484523	0.541604
3.16556	3.26593	3.37105	3.45774	3.53454	3.60678	3.6762	3.7459	3.82105	3.90009	3.98362	4.07816	4.18154	4.30195	4.4432	4.60851	4.80335	5.02949	5.2777	5.52824	5.75972	5.94459	6.10019	6.20313	6.29991	6.38766	6.47386	6.5274	6.561	6.59142	6.6457	6.75908	6.95685	7.1311	7.21305	7.22827	0.436265	0.403021	0.354364	0.336999	0.321523	0.314598	0.315545	0.325259	0.342032	0.36478	0.397228	0.436347	0.486821	0.544718
3.33659	3.46688	3.55583	3.63818	3.71502	3.78661	3.85614	3.92745	4.00274	4.08243	4.16779	4.26155	4.36948	4.49191	4.63511	4.80551	5.00922	5.25012	5.50935	5.7811	6.0303	6.2419	6.41302	6.55778	6.66773	6.77075	6.87362	6.98567	7.11695	7.24513	7.34625	7.41628	7.48055	7.58615	7.71861	7.87573	0.43856	0.360786	0.344928	0.328875	0.318913	0.31526	0.318073	0.329165	0.347453	0.371439	0.404217	0.44589	0.499838	0.564596
3.14145	3.27042	3.37099	3.45719	3.53295	3.60222	3.67105	3.74164	3.81611	3.89376	3.97981	4.07365	4.17719	4.30028	4.43938	4.60476	4.79978	5.02651	5.27207	5.52027	5.74738	5.93478	6.07476	6.18827	6.28938	6.35723	6.40589	6.45266	6.5199	6.62021	6.77622	6.94913	7.06357	7.17568	7.28648	7.35585	0.417969	0.40308	0.353153	0.333515	0.318725	0.312315	0.315829	0.323481	0.34019	0.36595	0.396291	0.437039	0.486305	0.544662
3.15071	3.27263	3.36838	3.45119	3.52236	3.5922	3.65961	3.72959	3.8021	3.88119	3.96459	4.0563	4.1615	4.28032	4.42437	4.58957	4.78344	5.01097	5.25682	5.50493	5.72823	5.92121	6.05899	6.18315	6.28686	6.35289	6.42112	6.49476	6.59651	6.73476	6.88995	6.99313	7.03052	7.08001	7.18157	7.30076	0.425158	0.385044	0.336547	0.319516	0.308487	0.305269	0.307913	0.319419	0.336499	0.362829	0.39409	0.436185	0.484016	0.54429
3.15158	3.2738	3.36762	3.44704	3.51904	3.58783	3.65561	3.72511	3.79792	3.8764	3.95809	4.0499	4.15615	4.27628	4.41566	4.58187	4.77866	5.0031	5.24982	5.49978	5.72365	5.9119	6.056	6.18432	6.271	6.34432	6.43188	6.52902	6.65288	6.7877	6.88798	6.92132	6.93027	6.97191	7.04993	7.16147	0.398333	0.378364	0.330973	0.316633	0.30668	0.303075	0.305937	0.31763	0.335247	0.359792	0.39319	0.43278	0.485004	0.544069
3.21228	3.29119	3.3836	3.46279	3.53517	3.60264	3.67	3.7406	3.81415	3.89119	3.97428	4.06668	4.17097	4.29075	4.43198	4.60018	4.79861	5.02533	5.27379	5.52664	5.7534	5.9449	6.09549	6.22608	6.31272	6.40017	6.49312	6.60484	6.74174	6.85657	6.92749	6.95581	6.98381	7.07349	7.15227	7.25364	0.39711	0.37447	0.327989	0.314887	0.304213	0.302245	0.30618	0.318369	0.335377	0.360153	0.393211	0.43485	0.4849	0.547422
3.22084	3.33514	3.42934	3.50998	3.58019	3.64735	3.71606	3.78895	3.86206	3.93829	4.0212	4.11519	4.21957	4.34004	4.48401	4.65104	4.852	5.08436	5.33749	5.59792	5.83285	6.0321	6.19338	6.32999	6.42637	6.52626	6.63375	6.76421	6.89874	7.00163	7.07449	7.13544	7.21678	7.36666	7.47602	7.58756	0.387038	0.376121	0.330055	0.316114	0.305817	0.30466	0.306895	0.318877	0.33708	0.362593	0.395114	0.437545	0.489726	0.553117
3.16247	3.28516	3.38134	3.46655	3.54062	3.60756	3.67617	3.74659	3.81923	3.89643	3.9802	4.07308	4.17733	4.29869	4.44022	4.60658	4.80496	5.03513	5.28408	5.53683	5.7694	5.96648	6.10749	6.2277	6.33724	6.40787	6.47219	6.54963	6.64995	6.796	6.98324	7.15178	7.23956	7.32683	7.4222	7.48992	0.411946	0.384997	0.333574	0.319179	0.309464	0.304754	0.309365	0.317662	0.335091	0.360276	0.393722	0.435763	0.486609	0.549159
3.36794	3.45779	3.56316	3.65174	3.73239	3.8072	3.87929	3.95337	4.0289	4.11316	4.201	4.29669	4.40499	4.5323	4.67652	4.85281	5.05843	5.3013	5.57164	5.85622	6.12468	6.35117	6.53855	6.6814	6.79008	6.89693	7.01413	7.141	7.25037	7.32012	7.37638	7.43529	7.56557	7.74553	7.81272	7.86575	0.427293	0.371826	0.356439	0.341706	0.330272	0.324523	0.326792	0.33801	0.35532	0.380419	0.415443	0.456636	0.512126	0.577481
3.24307	3.37064	3.478	3.56885	3.64892	3.72355	3.79463	3.87041	3.94599	4.02758	4.1147	4.21071	4.31951	4.44665	4.59435	4.76776	4.97501	5.21736	5.49196	5.7844	6.06718	6.30733	6.50277	6.64096	6.75826	6.85913	6.93836	6.99487	7.04981	7.12177	7.22555	7.38288	7.56621	7.68789	7.73832	7.73652	0.454071	0.42044	0.368508	0.351418	0.334626	0.328187	0.329392	0.338316	0.354654	0.379219	0.415294	0.458118	0.514054	0.581029
3.22124	3.34989	3.45473	3.54431	3.6223	3.69608	3.76744	3.84109	3.91679	3.99679	4.08384	4.17985	4.28908	4.41369	4.56076	4.73387	4.94089	5.18005	5.45646	5.74656	6.02749	6.26616	6.46902	6.60805	6.73154	6.84049	6.95835	7.05008	7.11488	7.17493	7.25142	7.37022	7.58105	7.75889	7.80006	7.79743	0.416193	0.403318	0.356173	0.34095	0.327436	0.32295	0.32501	0.334176	0.353502	0.37989	0.413312	0.455953	0.512732	0.578544
3.28604	3.39321	3.49613	3.58492	3.66365	3.7374	3.81032	3.88245	3.95785	4.03832	4.12673	4.22331	4.33423	4.46084	4.61138	4.78673	4.99977	5.24932	5.53852	5.85194	6.16652	6.44273	6.66955	6.84489	6.98435	7.10226	7.20092	7.28327	7.36868	7.44916	7.53267	7.6293	7.72558	7.82032	7.91993	8.02452	0.415972	0.371389	0.356542	0.340327	0.328368	0.321695	0.327022	0.336269	0.354758	0.382926	0.419486	0.466313	0.524089	0.594769
3.2221	3.33729	3.43932	3.52669	3.60558	3.67697	3.7483	3.81998	3.89508	3.97645	4.06263	4.15887	4.26827	4.39221	4.54145	4.71339	4.92096	5.16164	5.43844	5.72963	6.01603	6.26744	6.46126	6.61978	6.75706	6.85078	6.93273	7.03041	7.15359	7.31821	7.53162	7.73107	7.84442	7.95829	8.04345	8.09638	0.399544	0.397885	0.351464	0.336294	0.324596	0.319621	0.323271	0.333629	0.35132	0.376371	0.4125	0.457459	0.513558	0.58097
3.29348	3.38204	3.48195	3.56978	3.64759	3.72059	3.7912	3.86534	3.94194	4.02086	4.1091	4.2048	4.31499	4.4421	4.59119	4.76665	4.97802	5.228	5.51204	5.82173	6.1255	6.39374	6.61286	6.78332	6.92164	7.05292	7.15758	7.25584	7.36336	7.48395	7.62732	7.81376	7.99867	8.13795	8.22775	8.27485	0.423218	0.365925	0.352738	0.336776	0.326016	0.320176	0.324266	0.335764	0.352939	0.381012	0.418189	0.464046	0.523248	0.592429
3.33469	3.46382	3.54769	3.62921	3.70281	3.77372	3.84352	3.91555	3.98968	4.07173	4.15696	4.25126	4.36059	4.48586	4.63596	4.81356	5.02466	5.26761	5.53984	5.82026	6.08171	6.29816	6.48559	6.61759	6.74489	6.86534	7.00407	7.12708	7.21811	7.3084	7.41209	7.55852	7.7963	8.01553	8.10196	8.11926	0.408792	0.352094	0.335402	0.320743	0.313537	0.311738	0.316423	0.327577	0.347467	0.374815	0.411697	0.457561	0.51336	0.581252
3.48795	3.57672	3.66246	3.74278	3.81886	3.88883	3.96104	4.03567	4.1118	4.19181	4.2794	4.37661	4.48657	4.61618	4.76664	4.94724	5.16232	5.41225	5.69519	5.98311	6.25516	6.49638	6.6796	6.83949	6.97786	7.081	7.19346	7.32187	7.47198	7.66869	7.89804	8.08632	8.22272	8.38083	8.58351	8.79453	0.429072	0.358991	0.344184	0.328156	0.318443	0.316643	0.3225	0.334783	0.353859	0.381631	0.419426	0.465151	0.523994	0.593237
3.34182	3.45462	3.55724	3.64296	3.71832	3.78987	3.86175	3.9346	4.01017	4.0926	4.18125	4.27883	4.39056	4.51811	4.66869	4.84534	5.05588	5.29902	5.57217	5.85082	6.1097	6.32894	6.49532	6.62289	6.73888	6.8336	6.9023	6.97472	7.06193	7.18359	7.3709	7.6224	7.84362	8.00488	8.07826	8.06347	0.412493	0.367964	0.351867	0.335854	0.324395	0.319749	0.323161	0.335582	0.354187	0.382165	0.416378	0.462701	0.518206	0.584282
3.31903	3.44829	3.54895	3.63394	3.70877	3.78074	3.85269	3.92555	4.00346	4.08266	4.17245	4.27159	4.38183	4.51211	4.66231	4.83973	5.05206	5.29767	5.57174	5.85282	6.11833	6.34502	6.51503	6.66239	6.77097	6.84847	6.94291	7.0519	7.1945	7.37598	7.54374	7.63614	7.68028	7.72813	7.79967	7.89663	0.4196	0.365967	0.348857	0.333425	0.321641	0.319258	0.324187	0.335678	0.356895	0.383093	0.419865	0.464591	0.520876	0.589766
3.88719	3.99021	4.08259	4.17544	4.25832	4.33452	4.41236	4.49147	4.57107	4.65681	4.74918	4.85226	4.96776	5.10464	5.2653	5.4543	5.6835	5.94718	6.2493	6.56519	6.8646	7.12195	7.33115	7.49536	7.64356	7.78858	7.90135	8.01617	8.15025	8.30528	8.51534	8.79604	9.09098	9.37678	9.61436	9.7945	0.318552	0.406363	0.384418	0.364569	0.351191	0.345925	0.347427	0.358849	0.379638	0.405754	0.444135	0.495049	0.556466	0.633054
3.74184	3.83439	3.97134	4.0867	4.18872	4.27891	4.36149	4.44483	4.53416	4.62532	4.72634	4.83985	4.96452	5.11014	5.27923	5.47837	5.71203	5.99199	6.3116	6.65835	7.00273	7.3147	7.55229	7.75087	7.90628	8.00109	8.0824	8.16745	8.27677	8.42986	8.59369	8.70663	8.73012	8.75783	8.82224	8.90563	0.519241	0.495691	0.47105	0.438512	0.411913	0.395512	0.388793	0.395792	0.414015	0.441914	0.482443	0.534013	0.595301	0.67344
3.51512	3.72247	3.83643	3.94204	4.03525	4.11978	4.19995	4.28343	4.3678	4.45854	4.55628	4.66365	4.78947	4.93099	5.09566	5.29281	5.52483	5.79936	6.11854	6.46411	6.80598	7.11506	7.3721	7.57185	7.7165	7.85423	7.98754	8.13498	8.25871	8.33366	8.38034	8.41828	8.51201	8.65709	8.70788	8.74416	0.485145	0.440397	0.422247	0.399789	0.381828	0.370673	0.37041	0.38078	0.400217	0.428466	0.46939	0.520441	0.586067	0.661077
3.62444	3.69818	3.80847	3.90906	4.00018	4.08507	4.16422	4.24748	4.32945	4.41936	4.51597	4.62568	4.74907	4.89052	5.05945	5.25458	5.48944	5.77003	6.09126	6.44764	6.80809	7.13479	7.4054	7.6273	7.79783	7.93459	8.06843	8.19361	8.32387	8.45971	8.56186	8.62602	8.6653	8.71329	8.79035	8.90524	0.425327	0.42605	0.407932	0.388831	0.372816	0.363597	0.366469	0.377513	0.397633	0.429085	0.470309	0.522902	0.587938	0.666784
3.48307	3.63243	3.73571	3.83315	3.92089	4.00225	4.08131	4.16271	4.24492	4.33446	4.43021	4.53766	4.65937	4.79902	4.96338	5.15575	5.38636	5.65696	5.97634	6.31735	6.66519	6.97443	7.22389	7.42349	7.59084	7.72739	7.82712	7.93573	8.06321	8.21385	8.42647	8.68676	8.89189	9.05544	9.13252	9.12487	0.456365	0.41122	0.395891	0.377041	0.362287	0.357309	0.359542	0.371302	0.392003	0.421115	0.461667	0.512731	0.576719	0.651931
3.81393	3.87105	3.98921	4.08852	4.17804	4.26135	4.34387	4.42851	4.51464	4.60456	4.70489	4.81529	4.93979	5.08594	5.25546	5.46097	5.7076	5.99923	6.33865	6.71229	7.09412	7.43869	7.73635	7.9673	8.15234	8.31623	8.47173	8.64187	8.79087	8.89614	9.00109	9.11253	9.27906	9.54658	9.72889	9.87166	0.365643	0.423655	0.407323	0.387337	0.375319	0.367866	0.37196	0.384414	0.407158	0.436963	0.478224	0.536521	0.60698	0.689673
3.69479	3.76509	3.87376	3.97242	4.06259	4.1455	4.22742	4.30971	4.39495	4.48681	4.58589	4.69635	4.82127	4.96464	5.13199	5.33128	5.57093	5.85892	6.19153	6.55928	6.9363	7.28453	7.56253	7.78333	7.96201	8.09158	8.22463	8.3588	8.50737	8.68772	8.87128	9.02022	9.14243	9.27036	9.40591	9.52867	0.475646	0.429684	0.409661	0.387407	0.373258	0.367429	0.370538	0.381922	0.402812	0.434761	0.47508	0.530158	0.597358	0.678776
4.48419	4.73409	4.89888	5.05913	5.20779	5.34823	5.47159	5.58689	5.69658	5.80091	5.91441	6.03295	6.17233	6.33325	6.52239	6.74757	7.02516	7.36002	7.78023	8.28793	8.88337	9.51167	10.1033	10.5952	10.9673	11.2611	11.5049	11.7148	11.9329	12.1754	12.4084	12.6705	12.9816	13.316	13.6547	13.9926	0.599721	0.607311	0.598466	0.586052	0.566265	0.542775	0.520227	0.507975	0.508284	0.529214	0.568908	0.628966	0.707699	0.812146
4.38175	4.56282	4.70952	4.84517	4.96402	5.06927	5.16761	5.26178	5.35657	5.4553	5.56446	5.685	5.82043	5.97713	6.161	6.37904	6.64217	6.95861	7.3349	7.75996	8.21087	8.64602	9.00597	9.29476	9.5032	9.64321	9.78982	9.93088	10.1135	10.3195	10.4993	10.6044	10.6632	10.7239	10.7864	10.8212	0.499732	0.568015	0.537266	0.504509	0.474077	0.449727	0.44152	0.440655	0.457617	0.487966	0.529769	0.587768	0.661123	0.751834
4.61834	4.75941	4.91351	5.04225	5.1559	5.26187	5.36257	5.45425	5.55034	5.65105	5.75969	5.88067	6.01784	6.17167	6.35612	6.57594	6.84669	7.1658	7.54899	7.9859	8.45034	8.88871	9.27421	9.56937	9.81165	10.0273	10.2031	10.3468	10.4943	10.6653	10.8748	11.1779	11.5312	11.8322	12.029	12.0924	0.67716	0.555324	0.528286	0.49637	0.467519	0.448808	0.440604	0.444006	0.460315	0.488851	0.531555	0.590008	0.666218	0.76041
4.13609	4.19875	4.32636	4.44135	4.54267	4.63434	4.72054	4.8077	4.89777	4.99418	5.09691	5.21205	5.34402	5.49348	5.67082	5.88007	6.13081	6.42983	6.77984	7.16391	7.55507	7.91398	8.18979	8.4152	8.59612	8.7183	8.82835	8.95311	9.10201	9.30561	9.56665	9.81203	9.97078	10.1132	10.2109	10.2409	0.546632	0.502229	0.472247	0.442101	0.418829	0.403915	0.40148	0.409878	0.426352	0.457049	0.501101	0.556324	0.625003	0.709534
4.06645	4.30984	4.42861	4.53492	4.62906	4.7183	4.80587	4.89184	4.98274	5.07864	5.18539	5.29959	5.43162	5.58474	5.7662	5.98141	6.23875	6.5422	6.90005	7.29146	7.68837	8.04999	8.34446	8.58928	8.80307	8.97581	9.1225	9.29134	9.47922	9.69666	9.99037	10.3198	10.5869	10.8477	11.0317	11.1004	0.519219	0.469288	0.445272	0.418392	0.401836	0.394417	0.394008	0.404857	0.430023	0.462047	0.505334	0.564375	0.637317	0.725515
4.04369	4.25651	4.376	4.47797	4.5729	4.66154	4.74652	4.83411	4.92503	5.02008	5.12561	5.24455	5.37598	5.52928	5.70596	5.91722	6.17285	6.4765	6.82634	7.2137	7.60187	7.9507	8.244	8.47476	8.65218	8.82076	9.00085	9.21369	9.42304	9.58944	9.72764	9.86237	10.0366	10.2753	10.3423	10.3436	0.564143	0.4658	0.441488	0.417308	0.40031	0.391391	0.393127	0.405496	0.426601	0.461783	0.505071	0.563296	0.634422	0.719741
4.81123	4.97508	5.1211	5.24606	5.35376	5.45497	5.55227	5.64672	5.74266	5.84614	5.95751	6.08038	6.22104	6.38257	6.57334	6.80198	7.07345	7.40262	7.78966	8.21685	8.66089	9.06862	9.41251	9.68403	9.90017	10.0871	10.2567	10.4443	10.62	10.7803	10.9543	11.1268	11.3183	11.5519	11.7315	11.9376	0.51932	0.554096	0.518004	0.485352	0.459679	0.442409	0.437226	0.44663	0.464392	0.496291	0.542075	0.602111	0.678554	0.772947
4.79914	4.87927	5.02308	5.14008	5.24532	5.34142	5.43719	5.52903	5.62711	5.73242	5.84315	5.96741	6.1087	6.27211	6.46555	6.69462	6.97308	7.3037	7.68646	8.11087	8.54776	8.94987	9.27622	9.54803	9.77914	9.95098	10.1238	10.3094	10.516	10.781	11.0936	11.368	11.5802	11.8301	12.1234	12.4354	0.65909	0.539169	0.502762	0.471234	0.445094	0.43292	0.429955	0.439889	0.462719	0.495006	0.544873	0.606747	0.683539	0.780767
4.44348	4.69797	4.83819	4.96531	5.07753	5.18065	5.27536	5.37443	5.47462	5.58109	5.69515	5.82369	5.96975	6.13702	6.33088	6.56187	6.83866	7.17087	7.56335	7.99885	8.44578	8.85883	9.19601	9.45933	9.66984	9.83963	9.95995	10.0915	10.2471	10.4399	10.7108	11.0704	11.409	11.7542	12.0271	12.1732	0.552206	0.566441	0.529979	0.492749	0.466694	0.448926	0.443021	0.455219	0.473582	0.507784	0.554245	0.617386	0.694975	0.787956
4.50241	4.66248	4.83375	4.96897	5.09099	5.1987	5.29944	5.39994	5.50478	5.61506	5.73482	5.86694	6.01509	6.18791	6.38816	6.6228	6.90772	7.24493	7.65197	8.10608	8.58482	9.03342	9.4048	9.69167	9.91705	10.0867	10.1974	10.304	10.4314	10.587	10.8193	11.124	11.4063	11.6765	11.8434	11.8677	0.541158	0.597763	0.566113	0.527296	0.495213	0.475374	0.467461	0.473821	0.495466	0.530457	0.577692	0.640176	0.721056	0.814236
4.62287	4.68149	4.83035	4.95684	5.06863	5.17215	5.27147	5.37076	5.47493	5.58312	5.7027	5.83422	5.98355	6.15677	6.36039	6.59615	6.88637	7.23558	7.64666	8.11446	8.60839	9.08568	9.48595	9.81056	10.0713	10.2508	10.4337	10.6125	10.8184	11.0855	11.3734	11.6025	11.7867	11.9987	12.2478	12.4591	0.567407	0.550993	0.52245	0.492303	0.467655	0.454922	0.455127	0.466348	0.488094	0.525193	0.576463	0.643213	0.727281	0.828039
4.60098	4.66943	4.81537	4.93886	5.05078	5.15492	5.25361	5.35396	5.45596	5.56601	5.68654	5.81841	5.96752	6.13873	6.34148	6.58039	6.86715	7.21456	7.62629	8.09165	8.59019	9.05963	9.47439	9.79158	10.048	10.2563	10.4634	10.6816	10.877	11.0414	11.2244	11.4349	11.7274	12.1025	12.2886	12.3376	0.532228	0.553055	0.523384	0.490764	0.468799	0.455373	0.455509	0.466219	0.490611	0.526468	0.577037	0.642157	0.723647	0.82662
4.39249	4.64435	4.78138	4.90489	5.01156	5.11529	5.21472	5.31241	5.4152	5.52612	5.64436	5.7774	5.92569	6.09984	6.30143	6.54273	6.83033	7.17717	7.58997	8.06202	8.56309	9.04302	9.45983	9.78819	10.053	10.2893	10.4848	10.6608	10.8592	11.0877	11.3711	11.7486	12.1834	12.5764	12.863	12.942	0.624438	0.537875	0.510803	0.481344	0.461883	0.45067	0.451369	0.465105	0.487467	0.526197	0.576666	0.64443	0.727019	0.82847
4.70323	4.89032	5.04172	5.17208	5.28746	5.39368	5.49635	5.60116	5.7054	5.8201	5.94232	6.08069	6.23323	6.41405	6.62538	6.87412	7.17902	7.54596	7.98662	8.49564	9.04755	9.59243	10.07	10.4572	10.7751	11.0262	11.248	11.4784	11.712	11.9432	12.2092	12.4884	12.7447	13.0348	13.281	13.505	0.531834	0.573685	0.543118	0.512039	0.48707	0.474454	0.471506	0.483914	0.509968	0.548578	0.601986	0.672318	0.761366	0.872808
4.54817	4.69265	4.8331	4.94609	5.05288	5.1505	5.2456	5.34426	5.4444	5.55557	5.67281	5.80321	5.95184	6.12764	6.33108	6.57527	6.86718	7.21766	7.6339	8.09563	8.57786	9.02905	9.40108	9.70668	9.96985	10.1677	10.3574	10.5779	10.8126	11.0994	11.4611	11.8169	12.1108	12.4692	12.8272	13.1532	0.436477	0.525431	0.496012	0.47008	0.447878	0.438822	0.443314	0.455755	0.482845	0.519522	0.574387	0.641524	0.726756	0.828347
4.40251	4.66404	4.80434	4.91847	5.02127	5.11896	5.2157	5.31257	5.41395	5.52356	5.64377	5.77526	5.92328	6.09781	6.30293	6.54454	6.83412	7.18295	7.58972	8.04365	8.5114	8.94183	9.29643	9.5909	9.84067	10.0592	10.2331	10.4317	10.6636	10.9201	11.2618	11.6781	12.0606	12.4683	12.794	12.9943	0.580781	0.521026	0.492782	0.465252	0.445867	0.437631	0.441881	0.457315	0.482276	0.520895	0.572085	0.63866	0.723362	0.822272
4.51114	4.73659	4.86956	4.98415	5.09132	5.1885	5.28855	5.38586	5.4891	5.60301	5.72324	5.85704	6.00574	6.18461	6.39241	6.63649	6.93496	7.28912	7.70604	8.16869	8.64799	9.08835	9.45886	9.7519	10.0044	10.238	10.4338	10.6283	10.8588	11.1169	11.4383	11.8597	12.3003	12.7373	13.0843	13.2799	0.651142	0.526397	0.498721	0.468233	0.451392	0.444847	0.448383	0.463245	0.490751	0.528795	0.582717	0.650275	0.738878	0.840808
4.51493	4.75917	4.89118	5.00741	5.11499	5.21497	5.31256	5.4156	5.5211	5.6313	5.75363	5.88868	6.04164	6.22074	6.42787	6.67442	6.97321	7.32962	7.74567	8.21388	8.70131	9.15014	9.52538	9.8229	10.0767	10.3069	10.4999	10.7041	10.9359	11.1909	11.4955	11.8804	12.2867	12.6851	12.9924	13.1769	0.634402	0.537483	0.505457	0.47762	0.458492	0.450137	0.453177	0.468939	0.495476	0.533196	0.586788	0.658198	0.741004	0.843091
4.72912	4.81813	4.95119	5.07291	5.1843	5.28653	5.38494	5.48801	5.5943	5.70733	5.83235	5.97021	6.12738	6.30457	6.51759	6.77368	7.07729	7.44	7.87134	8.35928	8.86545	9.34375	9.74126	10.0664	10.3356	10.5532	10.7576	10.9831	11.2192	11.4639	11.7562	12.0662	12.3459	12.6608	12.9313	13.182	0.580877	0.554453	0.516687	0.489588	0.468903	0.459844	0.463094	0.475841	0.504144	0.545182	0.600688	0.672186	0.760978	0.864254
5.58838	5.66002	5.83154	5.97414	6.0988	6.21432	6.32375	6.43323	6.54561	6.66511	6.79151	6.9346	7.09904	7.2881	7.51023	7.77604	8.09098	8.47033	8.91575	9.41509	9.92845	10.4015	10.8018	11.1168	11.3665	11.5852	11.8041	12.0533	12.283	12.4871	12.7128	12.9614	13.2833	13.7218	14.0571	14.3702	0.653955	0.65948	0.609703	0.567441	0.53302	0.512486	0.508645	0.518035	0.537455	0.575749	0.630447	0.700113	0.788441	0.897067
5.40819	5.63742	5.83312	5.99571	6.13765	6.26481	6.38509	6.50359	6.62551	6.75629	6.89587	7.04957	7.22375	7.42474	7.65392	7.92793	8.2601	8.65737	9.12961	9.67634	10.2644	10.8462	11.331	11.7215	12.0217	12.2207	12.3778	12.5355	12.6886	12.8878	13.1465	13.4245	13.666	13.9805	14.3332	14.7036	0.688657	0.727646	0.680571	0.63211	0.590507	0.56461	0.554527	0.562867	0.584924	0.623322	0.678073	0.750714	0.842358	0.957775
5.31648	5.62297	5.84335	6.03499	6.19721	6.34153	6.47168	6.59837	6.72781	6.86104	7.01078	7.17299	7.35943	7.56873	7.81144	8.10098	8.44638	8.86282	9.35959	9.92684	10.5409	11.1256	11.6416	12.0188	12.3111	12.5274	12.7155	12.8522	12.9524	13.0471	13.1535	13.3164	13.5797	13.8493	14.0065	14.0344	0.832158	0.820919	0.772992	0.714786	0.661816	0.624052	0.602929	0.603714	0.622203	0.658441	0.717599	0.791077	0.88789	1.00518
6.60444	6.7102	6.90754	7.07869	7.22615	7.36112	7.48909	7.61499	7.7367	7.87108	8.00965	8.16244	8.33501	8.5377	8.76856	9.04872	9.38243	9.78302	10.2611	10.8103	11.4039	11.9807	12.4864	12.8876	13.1934	13.4482	13.6745	13.9288	14.1856	14.4155	14.6619	14.938	15.2497	15.684	16.0469	16.4113	0.859538	0.781308	0.722814	0.669706	0.624055	0.592167	0.57745	0.581415	0.594346	0.631256	0.686083	0.756012	0.851973	0.966754
5.70611	6.01752	6.22308	6.4065	6.5652	6.70391	6.83467	6.95831	7.09079	7.22828	7.37508	7.5382	7.7222	7.9342	8.18041	8.47303	8.81944	9.23753	9.73699	10.305	10.9069	11.4826	11.9752	12.3408	12.6166	12.8333	13.0021	13.1155	13.225	13.3371	13.4951	13.715	14.0139	14.2836	14.5238	14.69	0.870696	0.818118	0.759348	0.699784	0.650943	0.614704	0.599973	0.601483	0.624188	0.659793	0.717136	0.793424	0.889474	1.01061
6.34892	6.66145	6.85879	7.0176	7.1611	7.29066	7.41604	7.54142	7.66744	7.80139	7.94464	8.10183	8.27662	8.47912	8.71956	8.99334	9.33123	9.73215	10.2143	10.7606	11.3508	11.9286	12.4239	12.8226	13.1472	13.3914	13.6123	13.8516	14.0866	14.3617	14.7146	15.0785	15.4266	15.8612	16.2918	16.7595	0.81227	0.752371	0.694263	0.644318	0.603761	0.581663	0.572835	0.578365	0.59808	0.635308	0.691283	0.766453	0.856878	0.972981
5.98877	6.16792	6.37505	6.55752	6.71599	6.85705	6.98899	7.11892	7.24931	7.3895	7.53683	7.70194	7.8862	8.09999	8.3473	8.64105	8.99643	9.42129	9.92209	10.4979	11.1089	11.6988	12.2036	12.5714	12.851	13.0633	13.2457	13.3789	13.4845	13.5881	13.7142	13.8812	14.1545	14.4268	14.6763	14.8972	0.870475	0.817864	0.762135	0.704153	0.658671	0.620534	0.604399	0.607915	0.629434	0.664228	0.723011	0.800318	0.897675	1.01787
6.77165	7.07249	7.27144	7.4475	7.59947	7.73967	7.87084	7.99958	8.13094	8.26593	8.41584	8.57	8.75243	8.9582	9.20165	9.48854	9.82841	10.239	10.7251	11.2897	11.8878	12.4803	12.9769	13.3777	13.6996	13.931	14.1627	14.3801	14.6087	14.9003	15.2091	15.4777	15.751	16.0448	16.3945	16.8125	0.937	0.813458	0.752539	0.696459	0.648599	0.614429	0.602241	0.600663	0.619692	0.655262	0.710677	0.78364	0.876572	0.993315
6.1889	6.41694	6.67212	6.89244	7.07903	7.23799	7.38286	7.52702	7.67276	7.82129	7.98316	8.16482	8.36958	8.60074	8.87021	9.18926	9.56717	10.0188	10.5524	11.1492	11.7873	12.3831	12.8816	13.2631	13.5491	13.753	13.8942	14.0149	14.1449	14.2949	14.506	14.7623	14.9873	15.2228	15.4257	15.5699	1.02412	0.943688	0.884141	0.812064	0.745027	0.701461	0.674846	0.676222	0.695134	0.733746	0.791738	0.868987	0.971026	1.09907
6.40463	6.56142	6.76293	6.94002	7.09447	7.23633	7.36773	7.50005	7.63872	7.77616	7.92796	8.09492	8.28453	8.49754	8.7453	9.03926	9.38699	9.79825	10.2843	10.8423	11.4373	12.0007	12.4733	12.8374	13.0983	13.2808	13.412	13.5438	13.6686	13.8153	14.0229	14.2611	14.4883	14.7979	15.1237	15.4849	0.921649	0.807855	0.752003	0.696299	0.649184	0.621893	0.609699	0.612455	0.636318	0.677328	0.731794	0.804358	0.899666	1.0138
7.05892	7.35599	7.56025	7.7408	7.89615	8.04491	8.18015	8.31547	8.44842	8.589	8.74355	8.90652	9.08862	9.30051	9.54441	9.83409	10.1829	10.5957	11.0837	11.6407	12.2476	12.8254	13.3213	13.7179	14.0074	14.24	14.4514	14.6573	14.8936	15.1488	15.3906	15.6169	15.858	16.1468	16.462	16.7955	0.954972	0.843024	0.779174	0.716312	0.668249	0.638876	0.618577	0.621108	0.641789	0.672842	0.728937	0.799804	0.894981	1.00869
6.52207	6.87087	7.16138	7.39707	7.59849	7.77212	7.93554	8.0847	8.23927	8.40055	8.57471	8.76728	8.98169	9.22432	9.51207	9.84745	10.2449	10.7198	11.2719	11.903	12.5661	13.191	13.7213	14.124	14.3953	14.6138	14.7845	14.9601	15.1241	15.2651	15.3703	15.4544	15.5551	15.7189	15.8715	15.9991	1.0236	1.02785	0.961701	0.883037	0.815296	0.760736	0.727406	0.72246	0.741843	0.78104	0.843111	0.922153	1.02909	1.15581
6.68656	6.99091	7.21322	7.40187	7.56681	7.71522	7.85758	7.99549	8.13507	8.28296	8.44122	8.61068	8.80023	9.02015	9.27453	9.57546	9.93001	10.3596	10.8634	11.4375	12.0605	12.653	13.1619	13.5325	13.807	14.0095	14.1795	14.3244	14.4324	14.5656	14.7134	14.8829	15.1273	15.4077	15.6781	15.9804	0.889656	0.869538	0.806326	0.741251	0.691549	0.657168	0.641007	0.643039	0.662046	0.698786	0.753499	0.830446	0.927363	1.04269
7.20646	7.52607	7.73622	7.91996	8.08302	8.23309	8.37316	8.5128	8.64485	8.79021	8.94801	9.11239	9.30348	9.52297	9.76808	10.0664	10.4179	10.8358	11.3296	11.8948	12.4988	13.0829	13.5823	13.963	14.2496	14.4706	14.676	14.8734	15.0633	15.2458	15.4637	15.702	15.9896	16.3739	16.7113	17.0735	0.932751	0.859335	0.792792	0.728674	0.686635	0.649873	0.635073	0.639868	0.655709	0.689812	0.745146	0.814855	0.912328	1.02588
6.89198	7.16027	7.46866	7.72606	7.9428	8.13065	8.3007	8.46402	8.6251	8.79846	8.98085	9.17868	9.4016	9.65656	9.95234	10.3	10.7092	11.2018	11.7769	12.4411	13.1405	13.8165	14.3861	14.8251	15.1382	15.3548	15.5409	15.7032	15.8794	16.0744	16.2435	16.3553	16.4462	16.5643	16.7337	16.9407	1.11729	1.09426	1.02972	0.94923	0.868413	0.811452	0.77696	0.768211	0.781847	0.817946	0.880435	0.963873	1.0732	1.20606
7.06178	7.32294	7.57122	7.78662	7.98189	8.14899	8.30494	8.45646	8.6077	8.77173	8.94296	9.12691	9.3383	9.57043	9.84758	10.165	10.5463	10.9977	11.5294	12.1451	12.802	13.4554	14.002	14.4209	14.7343	14.9289	15.087	15.2278	15.3602	15.5192	15.7057	15.872	16.0409	16.248	16.5143	16.8663	0.971747	0.984594	0.911353	0.838928	0.780649	0.737284	0.709775	0.708641	0.724953	0.760963	0.817195	0.894683	0.995426	1.12133
7.33934	7.59992	7.81639	8.01618	8.18709	8.34641	8.49899	8.63964	8.78709	8.94081	9.104	9.28112	9.48061	9.7065	9.97235	10.2791	10.6445	11.0795	11.5945	12.1919	12.8393	13.4647	14.0113	14.4278	14.7306	14.9253	15.0985	15.25	15.4105	15.5673	15.7759	16.0225	16.2836	16.628	16.9454	17.309	0.905453	0.91598	0.848347	0.783279	0.72968	0.694589	0.673406	0.673112	0.69242	0.726888	0.785876	0.861255	0.956954	1.07907
8.16734	8.43126	8.67076	8.87765	9.06121	9.23186	9.38169	9.53054	9.68582	9.83439	9.99221	10.1677	10.3642	10.5822	10.8418	11.1398	11.5042	11.9331	12.4453	13.032	13.6844	14.322	14.8793	15.3134	15.6415	15.8888	16.0774	16.2652	16.4653	16.6601	16.9194	17.236	17.5516	17.9448	18.3183	18.6961	0.990423	0.994954	0.914677	0.83648	0.780039	0.729112	0.697209	0.689165	0.699931	0.726726	0.776486	0.847328	0.942192	1.06606
9.07116	9.40687	9.65104	9.87395	10.0743	10.2535	10.4155	10.5714	10.723	10.8737	11.0388	11.2113	11.4023	11.6229	11.8714	12.173	12.5257	12.9529	13.4547	14.0425	14.689	15.3372	15.9068	16.3561	16.6776	16.9218	17.1137	17.3089	17.5029	17.6712	17.8699	18.0966	18.3696	18.7299	19.0697	19.4113	1.11567	1.09452	0.989685	0.904423	0.827284	0.770895	0.72664	0.709821	0.715693	0.734898	0.779848	0.849223	0.942196	1.05318
9.81207	10.1888	10.4536	10.6884	10.8947	11.0775	11.2444	11.4049	11.5565	11.7106	11.8695	12.0412	12.2353	12.4494	12.6981	12.9954	13.3407	13.7631	14.2594	14.8454	15.4924	16.1513	16.7274	17.1866	17.5117	17.7665	17.9479	18.1136	18.2873	18.4625	18.6732	18.9434	19.2432	19.6058	19.9434	20.2686	1.28875	1.14588	1.04014	0.940686	0.859008	0.791375	0.74757	0.727617	0.721628	0.738926	0.77716	0.842208	0.934729	1.04751
10.3465	10.6568	10.934	11.1718	11.3817	11.5624	11.7332	11.8948	12.0414	12.1983	12.3655	12.5348	12.7238	12.9353	13.1863	13.4766	13.8207	14.2358	14.7366	15.3161	15.9585	16.5914	17.1712	17.6082	17.9344	18.1647	18.3666	18.525	18.6674	18.8321	19.0146	19.217	19.4884	19.7895	20.0856	20.3866	1.21954	1.17712	1.05651	0.95222	0.867236	0.802414	0.750831	0.732267	0.72593	0.741649	0.777458	0.839781	0.927949	1.0395
7.99912	8.27914	8.53927	8.77818	8.98233	9.16055	9.32668	9.48079	9.64035	9.80605	9.98617	10.1788	10.3854	10.6362	10.9106	11.2432	11.6292	12.0927	12.636	13.2558	13.932	14.5792	15.1334	15.5541	15.8515	16.0854	16.2385	16.3733	16.506	16.6465	16.8042	17.0179	17.2458	17.4935	17.7312	17.9472	1.24545	1.1024	1.00998	0.919723	0.841074	0.784231	0.750968	0.7414	0.758523	0.788099	0.846102	0.923345	1.02315	1.14451
8.44873	8.73848	9.00205	9.22339	9.41651	9.58861	9.74498	9.89504	10.05	10.2128	10.38	10.5622	10.7669	10.9987	11.268	11.5807	11.9557	12.3959	12.9111	13.5124	14.162	14.7856	15.3146	15.7209	16.0039	16.2059	16.3407	16.4671	16.5862	16.7055	16.8686	17.0513	17.2299	17.4613	17.6899	17.9544	1.09603	1.06783	0.974088	0.887341	0.808179	0.754756	0.722605	0.719657	0.727237	0.758197	0.814453	0.882776	0.982356	1.09961
8.85008	9.21273	9.47349	9.6944	9.88062	10.0483	10.2058	10.3539	10.5088	10.6606	10.8305	11.0072	11.2061	11.429	11.6926	11.9978	12.3587	12.7837	13.2987	13.8832	14.5191	15.1376	15.6735	16.0635	16.3389	16.5407	16.6945	16.8118	16.9051	17.0151	17.1448	17.3012	17.5119	17.7266	17.9332	18.1413	1.16169	1.06882	0.97298	0.875494	0.802883	0.745708	0.711568	0.705105	0.715499	0.740599	0.794461	0.863431	0.957434	1.07635
9.44041	9.73515	9.98363	10.2039	10.3871	10.5555	10.7124	10.858	11.0129	11.1674	11.3288	11.5006	11.6964	11.914	12.1718	12.4618	12.8196	13.2382	13.7362	14.3165	14.9413	15.5647	16.0884	16.4952	16.774	16.9642	17.1198	17.2626	17.4027	17.5281	17.6525	17.7948	17.9726	18.2212	18.4508	18.6842	1.12763	1.08674	0.974375	0.87933	0.799601	0.741462	0.709174	0.698225	0.700559	0.736089	0.778561	0.850217	0.935018	1.05018
8.01041	8.41228	8.69829	8.95643	9.1681	9.36018	9.52807	9.69341	9.85901	10.0254	10.2056	10.3988	10.6097	10.8582	11.1384	11.4749	11.8652	12.3312	12.8853	13.5288	14.217	14.8878	15.4618	15.9059	16.2258	16.454	16.6461	16.8134	16.9454	17.0693	17.2064	17.3488	17.535	17.7754	17.9838	18.1997	1.22877	1.16156	1.06984	0.973992	0.888201	0.826278	0.778771	0.764815	0.773189	0.804496	0.860098	0.937	1.03617	1.1665
8.7011	8.96588	9.22009	9.45896	9.6554	9.83168	9.99684	10.1505	10.3049	10.4637	10.633	10.8165	11.0201	11.2555	11.5229	11.8356	12.2081	12.6508	13.1728	13.7777	14.43	15.0681	15.6197	16.0361	16.3219	16.5358	16.678	16.8152	16.9515	17.073	17.1845	17.3117	17.4482	17.6661	17.8653	18.0733	1.24383	1.10275	1.00839	0.913392	0.833974	0.7741	0.740197	0.726707	0.736807	0.765661	0.817716	0.889112	0.983756	1.1018
9.48777	9.78926	10.0548	10.2891	10.4949	10.6781	10.8409	10.9979	11.1537	11.3147	11.4818	11.6626	11.8622	12.0934	12.3601	12.6694	13.0336	13.4676	13.9871	14.5896	15.256	15.9207	16.5003	16.9468	17.2612	17.4998	17.6517	17.7743	17.8932	18.0317	18.1777	18.3757	18.6293	18.8826	19.1513	19.4163	1.32538	1.14456	1.0382	0.933408	0.848904	0.789146	0.752377	0.735777	0.740896	0.761907	0.810203	0.881578	0.974077	1.08879
9.98919	10.3328	10.6165	10.8592	11.0643	11.2476	11.4184	11.5779	11.7352	11.8995	12.072	12.249	12.4552	12.6767	12.9479	13.2501	13.6165	14.0499	14.573	15.1786	15.8534	16.536	17.1507	17.6317	17.9811	18.2132	18.3766	18.5244	18.6606	18.8046	18.9956	19.2014	19.4206	19.7099	20.0056	20.3445	1.22919	1.17718	1.06325	0.957359	0.872777	0.806467	0.764125	0.749178	0.751821	0.77097	0.816426	0.882552	0.977204	1.0974
10.2629	10.5678	10.8274	11.0696	11.2758	11.4594	11.6295	11.7886	11.9507	12.1112	12.2793	12.4599	12.6667	12.8925	13.1504	13.4577	13.8164	14.2532	14.7654	15.3681	16.0376	16.705	17.311	17.7741	18.0982	18.3507	18.5143	18.648	18.7877	18.9251	19.1026	19.3254	19.5894	19.8831	20.1805	20.4729	1.22528	1.18499	1.06006	0.960137	0.874183	0.808941	0.764648	0.748214	0.74876	0.76833	0.818428	0.883027	0.970992	1.08961
10.7666	11.042	11.3428	11.5811	11.7944	11.9833	12.1573	12.3239	12.4862	12.6548	12.8196	13.0094	13.2005	13.4356	13.6893	13.9988	14.3588	14.7906	15.3003	15.9059	16.5905	17.2695	17.8859	18.3683	18.7027	18.9584	19.1363	19.2747	19.4258	19.5782	19.7492	19.9526	20.2277	20.5004	20.7865	21.0655	1.40807	1.22175	1.10507	0.991971	0.904572	0.833525	0.790073	0.764971	0.760989	0.778972	0.820682	0.884841	0.980459	1.08934
0.699127	0.94344	1.23838	1.60841	2.01846	2.4098	2.72848	2.95748	3.11024	3.21172	3.28543	3.34784	3.41104	3.47853	3.55268	3.63609	3.73028	3.83252	3.94525	4.06591	4.19281	4.33366	4.51207	4.75666	5.12556	5.51575	6.17444	7.01142	8.23137	10.2025	12.8303	16.7963	23.341	29.9992	42.9601	59.0859	0.734395	0.910646	1.07597	1.18695	1.20788	1.12514	0.976941	0.79951	0.642715	0.525718	0.45279	0.417689	0.413871	0.439176
0.526155	0.655322	0.806731	1.01036	1.26256	1.54634	1.82484	2.06265	2.24284	2.37291	2.47032	2.55048	2.62299	2.69716	2.77051	2.85147	2.93845	3.04259	3.17293	3.34439	3.57097	3.87484	4.26772	4.78376	5.44296	6.25941	7.21619	8.34846	9.51285	10.6533	11.8162	12.9171	13.9579	15.1795	16.1939	17.2659	0.406733	0.52505	0.646362	0.759751	0.841488	0.867723	0.829091	0.740765	0.63474	0.540168	0.468636	0.425601	0.407939	0.413179
0.582424	0.695172	0.841277	1.03723	1.28309	1.56882	1.86763	2.13935	2.36022	2.527	2.65309	2.75418	2.84366	2.93621	3.03219	3.13286	3.24779	3.38212	3.54382	3.74843	4.00832	4.32967	4.74062	5.25068	5.90202	6.73082	7.75133	8.89792	10.2177	11.5969	12.9423	14.2305	15.532	16.7301	17.8546	18.9578	0.389273	0.521738	0.645606	0.765387	0.864715	0.918293	0.910668	0.844492	0.748016	0.64705	0.567604	0.517429	0.496843	0.504037
0.614297	0.706794	0.859206	1.06493	1.32569	1.62724	1.93718	2.21206	2.42759	2.58498	2.7023	2.79232	2.8739	2.95184	3.03441	3.12216	3.21964	3.33443	3.47562	3.6546	3.89009	4.1958	4.59231	5.09279	5.72603	6.56627	7.58441	8.76397	10.1473	11.6061	13.0563	14.4831	15.9415	17.3109	18.624	19.9286	0.43982	0.542969	0.671396	0.79761	0.898646	0.946949	0.92561	0.842437	0.73226	0.620819	0.534651	0.478891	0.453565	0.455023
0.44317	0.44569	0.466869	0.490083	0.513737	0.535948	0.557172	0.577603	0.598565	0.62084	0.645601	0.673765	0.706099	0.742466	0.782057	0.824134	0.869368	0.922004	0.991231	1.08959	1.2328	1.43795	1.72289	2.09807	2.56488	3.08178	3.63256	4.22502	4.80927	5.38837	6.07249	6.82924	7.67066	8.7701	9.71465	10.6344	0.0601343	0.0706887	0.078148	0.0835578	0.0865952	0.0884683	0.0905693	0.094665	0.101738	0.111815	0.125469	0.142346	0.164061	0.189403
0.428992	0.449374	0.468744	0.489803	0.51132	0.532266	0.552201	0.572147	0.592754	0.615278	0.640066	0.668244	0.700368	0.736983	0.777126	0.820189	0.866699	0.922025	0.994138	1.09465	1.23784	1.43539	1.69866	2.02736	2.39876	2.81189	3.21039	3.61698	4.04947	4.47912	4.9531	5.53603	6.21332	7.03728	7.78576	8.49593	0.0734761	0.0660141	0.0729451	0.0781042	0.081567	0.0840907	0.0873783	0.0923993	0.0997219	0.110334	0.123755	0.140836	0.161735	0.186027
0.486895	0.489817	0.515617	0.543341	0.57098	0.597428	0.621632	0.644818	0.667685	0.692101	0.718908	0.748631	0.782355	0.821059	0.863112	0.907817	0.957132	1.01495	1.0898	1.19318	1.34084	1.54532	1.82077	2.17344	2.60458	3.06199	3.57186	4.07383	4.5806	5.14495	5.74791	6.36241	7.10232	7.87717	8.65244	9.46721	0.0582635	0.0868012	0.0945548	0.0992826	0.101531	0.102032	0.102569	0.105524	0.111283	0.120539	0.133472	0.150602	0.171932	0.197398
0.55433	0.567215	0.610857	0.657032	0.702694	0.744925	0.782395	0.815663	0.847029	0.878375	0.911436	0.947493	0.987772	1.03317	1.08315	1.13631	1.19465	1.26321	1.35172	1.47403	1.6485	1.89031	2.21865	2.65028	3.18451	3.78999	4.45005	5.16313	5.86585	6.54918	7.29365	8.06922	8.87961	9.90291	10.7522	11.5696	0.132221	0.144104	0.154976	0.159994	0.159437	0.154823	0.149573	0.146748	0.148253	0.154892	0.167218	0.184957	0.208586	0.238014
0.461408	0.501553	0.526133	0.551797	0.576207	0.598806	0.620257	0.640622	0.662127	0.684784	0.71014	0.738559	0.771371	0.808477	0.849748	0.893931	0.94178	0.997167	1.06919	1.16726	1.30631	1.49974	1.76558	2.11022	2.53157	3.03041	3.55528	4.10576	4.69288	5.26193	5.86129	6.53269	7.26573	8.11522	8.89268	9.6269	0.0942808	0.081912	0.0879953	0.0908517	0.0916188	0.0917187	0.0932633	0.0969108	0.103731	0.113819	0.127394	0.14463	0.165731	0.19194
0.585817	0.646753	0.705414	0.767593	0.82955	0.886951	0.937572	0.981998	1.02233	1.06109	1.10137	1.14463	1.19289	1.24657	1.3053	1.36915	1.43574	1.51534	1.61398	1.74961	1.94077	2.20213	2.5625	3.0334	3.64389	4.36276	5.22571	6.13469	7.10215	8.12518	9.12982	10.087	11.1546	12.1794	13.2548	14.3954	0.195914	0.192456	0.20691	0.213886	0.212671	0.205658	0.196151	0.189496	0.18683	0.191207	0.202691	0.221403	0.246691	0.27977
0.478858	0.493741	0.512554	0.532495	0.551778	0.570442	0.588383	0.606657	0.626304	0.647759	0.671755	0.699331	0.73093	0.766767	0.806838	0.849555	0.896165	0.950779	1.02007	1.11344	1.24308	1.42047	1.65956	1.95907	2.32461	2.71978	3.15587	3.57957	4.0047	4.46917	4.96618	5.46838	6.08205	6.75993	7.47198	8.25665	0.0394759	0.0649964	0.0701105	0.073346	0.0758131	0.0780153	0.0816855	0.0872325	0.0951372	0.105921	0.119771	0.136319	0.156995	0.180658
0.56544	0.590307	0.627282	0.665703	0.702865	0.737213	0.768392	0.797575	0.826545	0.856227	0.888107	0.923609	0.963406	1.00857	1.05901	1.11393	1.17335	1.24175	1.3272	1.44108	1.59802	1.81403	2.10455	2.47597	2.93595	3.47195	4.07337	4.67993	5.31409	5.97985	6.64131	7.30622	8.08172	8.837	9.64987	10.5019	0.0827353	0.122349	0.130819	0.134566	0.134371	0.1325	0.130694	0.132007	0.136693	0.145525	0.159622	0.178145	0.201704	0.231226
0.558932	0.63295	0.683351	0.735354	0.784901	0.830523	0.870827	0.906851	0.941432	0.975872	1.01183	1.05093	1.09555	1.14513	1.19912	1.25742	1.32031	1.39271	1.48426	1.60799	1.78024	2.01818	2.34269	2.76515	3.31617	3.95422	4.72782	5.55179	6.40843	7.31441	8.24186	9.12298	10.1128	11.209	12.2895	13.4538	0.144812	0.164792	0.1746	0.17795	0.175495	0.169536	0.163446	0.160149	0.161687	0.168581	0.18135	0.200042	0.224385	0.255097
0.484612	0.53407	0.555733	0.57912	0.601672	0.623059	0.643196	0.663409	0.6842	0.707034	0.732324	0.760891	0.793796	0.831047	0.872707	0.917125	0.964683	1.01923	1.08794	1.18067	1.31048	1.49372	1.74928	2.09222	2.54852	3.08102	3.7148	4.40666	5.11088	5.83069	6.60593	7.38102	8.23251	9.30937	10.3046	11.3584	0.0757664	0.0762533	0.0820398	0.0847279	0.0862887	0.0875903	0.0899015	0.0948353	0.102336	0.113081	0.126779	0.14484	0.166585	0.192513
0.51707	0.529274	0.548133	0.568154	0.587944	0.607308	0.626444	0.645861	0.666938	0.68975	0.71518	0.743768	0.776712	0.814434	0.855734	0.900933	0.949607	1.0052	1.07296	1.16304	1.28578	1.45395	1.67994	1.97878	2.36121	2.79342	3.27772	3.80469	4.32979	4.85075	5.43332	6.0475	6.72134	7.59922	8.40529	9.26508	0.0934919	0.0663867	0.071934	0.0753905	0.0785719	0.0815587	0.0855712	0.0915306	0.0999916	0.111024	0.124691	0.14203	0.162653	0.186747
0.579492	0.575617	0.604758	0.635581	0.666088	0.694329	0.720267	0.745049	0.770011	0.795438	0.824331	0.856503	0.892686	0.933693	0.979101	1.0278	1.08008	1.14021	1.21588	1.31641	1.45753	1.65552	1.92776	2.28851	2.74692	3.32261	3.97781	4.67945	5.44095	6.22658	6.99969	7.78615	8.66203	9.55049	10.4513	11.3762	0.0952665	0.1016	0.108254	0.110966	0.111858	0.110763	0.110975	0.113902	0.11976	0.129146	0.142985	0.161057	0.182959	0.210523
0.506037	0.544998	0.564754	0.584734	0.604775	0.624967	0.644378	0.664096	0.685476	0.708913	0.734569	0.763592	0.797339	0.835374	0.877794	0.92348	0.972696	1.02841	1.09646	1.18518	1.30496	1.46603	1.68539	1.97553	2.3336	2.77472	3.24386	3.76986	4.32094	4.85311	5.41913	6.05381	6.73831	7.59771	8.36372	9.12187	0.037506	0.0680531	0.0733967	0.0772302	0.0802222	0.0832242	0.087341	0.0932784	0.101757	0.112407	0.126577	0.143397	0.164005	0.188015
0.57299	0.583011	0.608602	0.635113	0.661114	0.685704	0.70944	0.732911	0.75699	0.782438	0.810591	0.842447	0.878153	0.918994	0.964214	1.01339	1.06696	1.12776	1.20115	1.29679	1.42463	1.59648	1.82634	2.12535	2.51582	2.9593	3.4894	4.0561	4.63791	5.24866	5.90209	6.5325	7.24251	8.04711	8.83369	9.70823	0.0474535	0.0888306	0.0942283	0.0975606	0.0991449	0.100496	0.102859	0.107163	0.114254	0.124543	0.138361	0.155525	0.17711	0.202068
0.606677	0.624265	0.660789	0.698541	0.735116	0.768648	0.799625	0.828392	0.856858	0.88694	0.918069	0.953055	0.99275	1.03745	1.08668	1.13922	1.19685	1.26234	1.3432	1.44996	1.59484	1.79503	2.06873	2.4262	2.88787	3.45146	4.1224	4.83979	5.6346	6.47845	7.3137	8.14897	9.08191	9.99691	10.9551	11.9521	0.142442	0.122549	0.130301	0.133318	0.132858	0.130818	0.129125	0.130205	0.13544	0.143861	0.157292	0.175497	0.19822	0.226491
0.59398	0.577839	0.598242	0.618972	0.639528	0.659741	0.679781	0.700453	0.722476	0.746394	0.77316	0.803277	0.837646	0.877098	0.920446	0.968495	1.01986	1.07697	1.14613	1.23361	1.35067	1.50529	1.71692	1.98906	2.33809	2.74628	3.22997	3.72632	4.24062	4.79723	5.37529	5.93751	6.59722	7.29626	8.0187	8.82849	0.0446136	0.0713722	0.0759491	0.0794505	0.08225	0.0855042	0.0896435	0.0959074	0.10475	0.115558	0.129567	0.146664	0.167324	0.191788
0.560135	0.587792	0.607952	0.628901	0.649588	0.670028	0.689895	0.710522	0.731854	0.756031	0.782199	0.8123	0.846205	0.885026	0.928655	0.975966	1.02743	1.08432	1.15356	1.24102	1.35758	1.51149	1.71763	1.99002	2.33321	2.73994	3.19618	3.71724	4.24663	4.77319	5.3594	5.97407	6.61897	7.45653	8.18855	8.94683	0.0309931	0.0734887	0.0774356	0.0803849	0.0826625	0.0855489	0.0897088	0.0955393	0.103913	0.115035	0.128436	0.145861	0.165719	0.189745
0.611419	0.636279	0.663342	0.691724	0.719367	0.745972	0.770727	0.795001	0.819764	0.846381	0.87542	0.907949	0.944205	0.986001	1.0325	1.08326	1.13732	1.19835	1.27173	1.36587	1.49263	1.66697	1.90506	2.2229	2.62766	3.15478	3.75323	4.43839	5.20025	5.97783	6.76973	7.60701	8.48182	9.43205	10.3178	11.1888	0.0494679	0.0938488	0.100387	0.103867	0.105019	0.106076	0.107633	0.111777	0.11881	0.128542	0.142829	0.160519	0.182112	0.208466
0.582933	0.613435	0.633144	0.653571	0.673671	0.693424	0.713147	0.733748	0.755651	0.779513	0.80646	0.836633	0.871128	0.910282	0.954632	1.00281	1.05527	1.11352	1.18233	1.26961	1.38308	1.53422	1.73839	2.00278	2.32964	2.73868	3.18424	3.6698	4.1995	4.73328	5.28198	5.87647	6.52454	7.22434	7.90493	8.57211	0.029415	0.0719174	0.0759663	0.0787409	0.0812789	0.0847544	0.089217	0.0953996	0.104374	0.115556	0.129596	0.146855	0.167477	0.191851
0.5899	0.641937	0.663493	0.685732	0.708053	0.729523	0.75093	0.772335	0.79539	0.820496	0.848271	0.879211	0.914813	0.955461	1.00101	1.05093	1.10456	1.16438	1.23527	1.32362	1.43969	1.59276	1.79838	2.07037	2.43096	2.84616	3.35879	3.90594	4.48525	5.12027	5.79004	6.43691	7.1781	7.96659	8.74713	9.60983	0.0498834	0.0785937	0.0827622	0.0857299	0.088276	0.0907428	0.0947364	0.100851	0.109336	0.12052	0.134455	0.151939	0.173199	0.197922
0.681977	0.659688	0.681275	0.704386	0.726819	0.748683	0.770969	0.792895	0.816224	0.841723	0.869898	0.901481	0.937497	0.978679	1.02502	1.07596	1.13068	1.19162	1.26265	1.35096	1.46721	1.62196	1.83207	2.10822	2.46532	2.90641	3.43841	4.01021	4.64575	5.34047	6.04769	6.74643	7.53236	8.267	9.04713	9.87152	0.0823402	0.0807232	0.0850288	0.0881403	0.0903597	0.0930791	0.0967363	0.102712	0.111271	0.1227	0.137023	0.154645	0.176077	0.201569
0.626946	0.662224	0.682792	0.703548	0.72383	0.744384	0.765102	0.786337	0.809017	0.833955	0.862092	0.89372	0.929813	0.970752	1.01768	1.06932	1.12521	1.1868	1.25859	1.34543	1.457	1.60101	1.79387	2.04742	2.35867	2.75145	3.17611	3.66032	4.18367	4.6928	5.24037	5.85067	6.49091	7.27213	7.96789	8.63789	0.0323209	0.0751176	0.0788033	0.0812693	0.0844409	0.0875251	0.092543	0.099535	0.10856	0.120024	0.134646	0.152248	0.173492	0.198586
0.717629	0.691012	0.713697	0.736459	0.758599	0.780794	0.802596	0.825145	0.8491	0.87541	0.904762	0.937007	0.974632	1.01721	1.06579	1.11952	1.17824	1.24242	1.31652	1.40479	1.51686	1.66462	1.85967	2.11448	2.42979	2.83077	3.27227	3.75936	4.29469	4.84421	5.4035	6.00362	6.6578	7.35469	8.02126	8.6812	0.0654672	0.0817296	0.0847665	0.0878134	0.0906569	0.0935766	0.098212	0.104946	0.113673	0.125553	0.139913	0.158338	0.179998	0.205766
0.665635	0.727606	0.751853	0.776821	0.801355	0.826245	0.85013	0.87482	0.900328	0.928362	0.958912	0.993698	1.03268	1.07813	1.1298	1.18681	1.25012	1.31861	1.39626	1.48876	1.60362	1.7521	1.94908	2.20976	2.55692	2.95784	3.44486	3.99405	4.56221	5.16241	5.82121	6.48197	7.19075	8.04956	8.8297	9.6647	0.0985107	0.0883888	0.0932165	0.0963605	0.099267	0.102088	0.106438	0.112709	0.121523	0.133624	0.148666	0.167691	0.190862	0.21772
0.692154	0.747506	0.773183	0.799889	0.825532	0.851399	0.876289	0.901392	0.927607	0.956461	0.987517	1.02221	1.06262	1.10889	1.16192	1.22095	1.28628	1.35731	1.43766	1.53117	1.64807	1.80084	1.99767	2.26048	2.60989	3.01361	3.5218	4.08512	4.67603	5.32983	6.02028	6.68095	7.42818	8.19751	8.96414	9.81561	0.12023	0.0942879	0.0989513	0.101858	0.104061	0.106338	0.110147	0.116023	0.124585	0.136608	0.151787	0.171721	0.195137	0.223155
0.680206	0.734938	0.756381	0.77795	0.799265	0.820735	0.842271	0.864988	0.889557	0.916358	0.946267	0.980111	1.01868	1.06367	1.11502	1.17375	1.23833	1.30762	1.38427	1.47098	1.57481	1.70443	1.87171	2.08599	2.34444	2.6673	3.00907	3.37962	3.78108	4.17852	4.58124	5.02238	5.49169	6.02566	6.54099	7.06614	0.109223	0.0806541	0.0837122	0.0862021	0.0890095	0.0929387	0.098239	0.105538	0.115407	0.128112	0.143375	0.162006	0.184419	0.210166
0.727364	0.781503	0.804632	0.828942	0.852987	0.87713	0.900941	0.925484	0.952115	0.980994	1.01265	1.0487	1.0896	1.13713	1.19267	1.25528	1.32479	1.40075	1.48378	1.57565	1.68516	1.82097	1.99541	2.2162	2.5043	2.82792	3.21574	3.61322	4.02392	4.47149	4.93191	5.37441	5.8832	6.40798	6.96875	7.60873	0.120722	0.0889628	0.0930273	0.0960205	0.0989679	0.10216	0.107327	0.114568	0.124366	0.137439	0.153524	0.173195	0.196993	0.224577
0.766487	0.777452	0.80049	0.824243	0.847014	0.869629	0.892385	0.916381	0.941753	0.969473	1.00077	1.03587	1.07616	1.12329	1.17683	1.239	1.30774	1.38261	1.46339	1.55362	1.65901	1.78757	1.95084	2.15554	2.41529	2.69225	3.0057	3.34011	3.6661	4.00198	4.3673	4.72885	5.11452	5.57791	6.02318	6.52916	0.0367129	0.0872183	0.0900756	0.0923743	0.0946191	0.0982336	0.103176	0.110618	0.120073	0.132858	0.149066	0.168373	0.191782	0.218674
0.818597	0.81308	0.838859	0.865048	0.890284	0.914906	0.939248	0.964374	0.990387	1.0191	1.0512	1.08655	1.12829	1.17601	1.2312	1.29516	1.36617	1.44282	1.52596	1.61883	1.72823	1.86041	2.02856	2.23981	2.50832	2.79459	3.12447	3.47345	3.8182	4.1738	4.55803	4.92656	5.31546	5.77128	6.2063	6.71159	0.128837	0.0963448	0.0989979	0.10126	0.102582	0.104784	0.109296	0.115628	0.124757	0.137057	0.153433	0.172928	0.196757	0.224654
0.839175	0.863285	0.890992	0.919333	0.946534	0.973069	0.99944	1.02595	1.05337	1.08344	1.11697	1.15498	1.19813	1.24805	1.30685	1.37385	1.44871	1.53129	1.61884	1.71606	1.82769	1.96365	2.13565	2.35328	2.61279	2.92903	3.25557	3.61259	3.99024	4.35268	4.72024	5.11155	5.50809	5.96383	6.37385	6.78945	0.0508307	0.102687	0.106469	0.108351	0.110131	0.11234	0.115976	0.122934	0.131808	0.144931	0.161255	0.182399	0.207289	0.236104
0.899497	0.900384	0.931749	0.96421	0.994827	1.02478	1.05348	1.08159	1.11042	1.14206	1.17678	1.2157	1.26091	1.31328	1.37335	1.44423	1.52276	1.6087	1.70173	1.80445	1.92265	2.06582	2.24735	2.47627	2.773	3.0958	3.47478	3.87539	4.26962	4.67414	5.10035	5.502	5.92282	6.40887	6.85942	7.36153	0.144472	0.114886	0.118804	0.121062	0.121943	0.122661	0.125452	0.130906	0.139236	0.152129	0.168933	0.190743	0.216251	0.24711
0.812416	0.886816	0.915454	0.944417	0.971802	0.997883	1.02351	1.04935	1.07635	1.10633	1.1386	1.17593	1.21955	1.2698	1.32785	1.39631	1.47244	1.55436	1.64434	1.74171	1.85461	1.99063	2.16208	2.37551	2.6275	2.93573	3.26028	3.60316	3.97218	4.33308	4.68077	5.0347	5.39594	5.77413	6.13785	6.51058	0.110847	0.106596	0.109024	0.110106	0.110579	0.11178	0.115285	0.121194	0.13068	0.143406	0.160499	0.181369	0.206801	0.236399
0.836727	0.912218	0.942192	0.971945	1.00047	1.02717	1.05328	1.07952	1.10737	1.13749	1.17059	1.20812	1.25202	1.30345	1.36282	1.4325	1.50985	1.5934	1.6848	1.78392	1.89644	2.03362	2.20462	2.41723	2.67086	2.97828	3.30576	3.64514	4.00835	4.36946	4.71604	5.06671	5.43218	5.80114	6.15627	6.52103	0.115203	0.110671	0.112435	0.11338	0.113422	0.114515	0.117235	0.123023	0.132539	0.145459	0.162733	0.18408	0.209056	0.23999
0.969647	0.955458	0.988409	1.02134	1.05291	1.08293	1.11135	1.13948	1.1686	1.19975	1.2345	1.27344	1.31971	1.37288	1.43545	1.50825	1.58961	1.68006	1.7761	1.88222	2.0023	2.14449	2.32653	2.5546	2.83738	3.18148	3.56274	3.96084	4.39228	4.82767	5.24547	5.65775	6.08988	6.51132	6.92972	7.35548	0.100731	0.119272	0.123548	0.123876	0.123921	0.124491	0.126205	0.131121	0.140284	0.153276	0.170849	0.193949	0.220673	0.253348
0.910711	0.940826	0.972117	1.00311	1.03265	1.06058	1.08747	1.11384	1.14229	1.17208	1.20579	1.24432	1.28867	1.34166	1.40254	1.47422	1.55581	1.6434	1.73817	1.84225	1.96002	2.10222	2.28113	2.50968	2.78897	3.12987	3.49209	3.90752	4.33248	4.73921	5.17316	5.61727	6.0524	6.58938	7.03999	7.51165	0.0608688	0.113803	0.11643	0.1173	0.117316	0.117603	0.120757	0.126165	0.135039	0.148748	0.166513	0.189117	0.216669	0.24896
0.873351	0.946505	0.977009	1.00681	1.0355	1.06265	1.08912	1.11607	1.14308	1.1729	1.20661	1.24444	1.28916	1.34128	1.40332	1.47558	1.55786	1.64681	1.74386	1.84739	1.96563	2.10765	2.28394	2.51281	2.79176	3.14501	3.52375	3.96523	4.43297	4.88445	5.35605	5.85738	6.35738	6.95	7.45854	7.96105	0.0842873	0.110644	0.113113	0.114302	0.114405	0.11524	0.118376	0.124399	0.134183	0.147627	0.166201	0.189292	0.216997	0.249788
0.889654	0.964563	0.993251	1.02136	1.04888	1.07564	1.10142	1.12786	1.15518	1.18512	1.21889	1.25758	1.30209	1.35583	1.41801	1.4911	1.57403	1.66498	1.76279	1.86767	1.98371	2.11989	2.29201	2.50824	2.7768	3.10381	3.46485	3.8382	4.24162	4.64868	5.04307	5.44724	5.88799	6.33753	6.79218	7.27271	0.107364	0.105488	0.108744	0.109993	0.111623	0.113745	0.117281	0.124144	0.134245	0.148158	0.167219	0.189862	0.217709	0.250683
0.892353	0.963153	0.991484	1.01999	1.04693	1.07313	1.09814	1.12417	1.15184	1.1816	1.21497	1.25348	1.29796	1.35102	1.41336	1.487	1.57041	1.66221	1.76133	1.86575	1.98287	2.12067	2.29227	2.5071	2.78771	3.10287	3.4864	3.87594	4.27944	4.71486	5.1515	5.56421	6.0278	6.49776	6.99698	7.57557	0.125645	0.106075	0.108019	0.109402	0.110146	0.111957	0.115541	0.122745	0.133521	0.147635	0.166076	0.189227	0.218065	0.25106
0.948952	0.972258	1.00108	1.02869	1.05493	1.08011	1.10565	1.13107	1.15833	1.18825	1.22127	1.25957	1.30425	1.35707	1.41971	1.49327	1.5774	1.66966	1.76826	1.87375	1.99008	2.12763	2.29608	2.50621	2.76985	3.08629	3.44899	3.81881	4.22012	4.63468	5.03573	5.4248	5.85616	6.27852	6.74015	7.24842	0.0498514	0.104406	0.105982	0.106901	0.108375	0.110176	0.114469	0.121736	0.132257	0.147025	0.165597	0.189075	0.217263	0.250946
0.910679	0.983758	1.01085	1.03796	1.06381	1.08936	1.11409	1.13973	1.16695	1.19626	1.22977	1.26797	1.31303	1.36597	1.42868	1.50123	1.58494	1.67557	1.77394	1.87963	1.99475	2.12829	2.29137	2.49695	2.75051	3.02727	3.33045	3.65787	3.97159	4.26983	4.59019	4.91455	5.24951	5.68501	6.09721	6.57735	0.099642	0.101485	0.104089	0.105608	0.106949	0.109311	0.113836	0.12092	0.131754	0.146492	0.165149	0.188215	0.216248	0.248233
0.959618	1.00365	1.03292	1.06141	1.08904	1.11489	1.14096	1.16675	1.19437	1.22417	1.25812	1.29704	1.34245	1.39592	1.45938	1.53388	1.61926	1.71381	1.81368	1.92196	2.0406	2.17998	2.35012	2.56141	2.81414	3.1269	3.44889	3.8031	4.17024	4.51566	4.86763	5.24962	5.63738	6.1124	6.54673	7.01044	0.148903	0.106933	0.109479	0.110523	0.111664	0.113225	0.117098	0.124156	0.134657	0.149136	0.167809	0.191482	0.220288	0.254173
0.976638	1.02486	1.05383	1.08216	1.1097	1.13641	1.16258	1.18861	1.21635	1.24658	1.28002	1.32004	1.36572	1.42035	1.48419	1.55939	1.64538	1.74099	1.8442	1.95388	2.07379	2.21155	2.38017	2.59364	2.8497	3.15383	3.47063	3.8261	4.18215	4.51265	4.86333	5.2338	5.6121	6.09911	6.53374	7.00572	0.148785	0.108153	0.110655	0.111255	0.112092	0.114086	0.118049	0.125202	0.135464	0.150481	0.16952	0.19316	0.222487	0.256418
1.05947	1.0424	1.07097	1.09975	1.12694	1.15334	1.17941	1.20561	1.23302	1.26349	1.29825	1.3371	1.38309	1.4382	1.50197	1.57805	1.66231	1.75798	1.8605	1.97108	2.09117	2.2269	2.39058	2.59506	2.85134	3.11994	3.42956	3.74323	4.04524	4.35586	4.67721	4.97143	5.2871	5.63759	6.01511	6.47992	0.090973	0.108468	0.11014	0.110978	0.111762	0.113943	0.118187	0.125046	0.13585	0.150446	0.169847	0.193322	0.221911	0.255388
1.01561	1.09522	1.12776	1.15988	1.19069	1.2196	1.24835	1.27707	1.30603	1.33815	1.37366	1.41465	1.46303	1.51997	1.58771	1.66641	1.75816	1.86038	1.97119	2.08973	2.21773	2.36088	2.53515	2.75559	3.03913	3.34924	3.71597	4.11268	4.50169	4.89145	5.30521	5.70206	6.11851	6.61213	7.09095	7.65357	0.109003	0.120028	0.122081	0.12296	0.123633	0.124398	0.127517	0.134176	0.144559	0.159061	0.178945	0.203988	0.234605	0.27146
1.10817	1.09732	1.12892	1.15946	1.18877	1.21659	1.24387	1.27132	1.30019	1.33183	1.36742	1.40845	1.45637	1.5135	1.58047	1.65869	1.7504	1.85179	1.96132	2.07809	2.20549	2.35055	2.52438	2.73735	3.00686	3.30583	3.65661	4.00356	4.35464	4.7255	5.08321	5.41423	5.78345	6.14554	6.56084	7.06323	0.136966	0.115728	0.11736	0.118467	0.118772	0.120409	0.12447	0.131071	0.142079	0.157434	0.176637	0.20244	0.233187	0.269027
1.12095	1.10985	1.14038	1.16995	1.19919	1.22676	1.25322	1.28127	1.30937	1.3412	1.37652	1.41766	1.46498	1.52196	1.5886	1.66712	1.7567	1.85762	1.96617	2.08337	2.2097	2.35533	2.52698	2.7398	2.99028	3.27869	3.57682	3.90302	4.21605	4.49829	4.79835	5.10343	5.41157	5.82023	6.20183	6.63668	0.0879743	0.114319	0.115836	0.116442	0.117163	0.118951	0.122903	0.130244	0.141386	0.156038	0.176594	0.201395	0.231289	0.267091
1.08641	1.14354	1.17645	1.20868	1.23998	1.26993	1.29865	1.3277	1.35724	1.3895	1.42599	1.46826	1.51748	1.57563	1.64329	1.72452	1.8164	1.91982	2.03167	2.15191	2.28484	2.43396	2.61354	2.83473	3.10593	3.39351	3.70474	4.02801	4.32846	4.6144	4.91302	5.20407	5.50386	5.8861	6.26614	6.72041	0.0805174	0.120461	0.123858	0.124901	0.124919	0.126141	0.129424	0.136168	0.146846	0.161819	0.181542	0.207958	0.237968	0.274342
1.08518	1.14599	1.18055	1.2139	1.24508	1.27495	1.30382	1.33282	1.36208	1.39434	1.42985	1.47149	1.52027	1.57841	1.64648	1.72782	1.82148	1.92736	2.04129	2.16365	2.29633	2.44644	2.62619	2.8462	3.13237	3.44297	3.8148	4.20365	4.58306	4.96932	5.37171	5.7554	6.15489	6.63439	7.11418	7.69028	0.0828388	0.126524	0.127747	0.127611	0.126988	0.12697	0.129579	0.135634	0.14574	0.161112	0.181391	0.207717	0.239288	0.276583
1.13744	1.14744	1.17874	1.2097	1.23842	1.26592	1.29248	1.31983	1.3482	1.3795	1.41549	1.45594	1.50429	1.56146	1.6281	1.70835	1.79859	1.90065	2.01185	2.13047	2.26069	2.40761	2.5832	2.79593	3.04434	3.34614	3.65296	3.97855	4.31225	4.6156	4.91162	5.22051	5.54232	5.95659	6.3798	6.87174	0.0725952	0.117909	0.118612	0.118207	0.118802	0.119779	0.123298	0.130212	0.141111	0.156703	0.176859	0.202604	0.233298	0.269367
1.13989	1.20754	1.24183	1.27519	1.30682	1.33699	1.3665	1.3962	1.42635	1.45917	1.49609	1.539	1.58898	1.64876	1.7193	1.80282	1.89983	2.00886	2.1282	2.2551	2.39328	2.54837	2.73285	2.95716	3.22581	3.56393	3.92751	4.30538	4.70527	5.09244	5.46221	5.8316	6.2333	6.65048	7.07967	7.56502	0.0886962	0.126662	0.128282	0.128831	0.128573	0.129533	0.132474	0.139571	0.150045	0.165808	0.187141	0.214037	0.24616	0.285339
1.16082	1.17233	1.20407	1.23438	1.26377	1.29113	1.31754	1.34456	1.37418	1.40545	1.44155	1.48254	1.53105	1.58887	1.65718	1.73875	1.83205	1.9363	2.04983	2.17338	2.3072	2.45627	2.63246	2.85153	3.12039	3.41839	3.74789	4.10419	4.44494	4.762	5.10118	5.43731	5.78541	6.23817	6.6722	7.19208	0.160708	0.118662	0.119203	0.118967	0.119193	0.120305	0.124059	0.131464	0.142749	0.158184	0.17956	0.205702	0.237266	0.274734
1.1596	1.23851	1.27145	1.30336	1.3343	1.36399	1.39301	1.42213	1.45276	1.48605	1.52366	1.5669	1.6174	1.67779	1.74959	1.83419	1.93119	2.0404	2.16102	2.29059	2.43217	2.58948	2.77266	2.99906	3.27401	3.59261	3.93148	4.3092	4.67413	5.00259	5.33448	5.68497	6.036	6.50845	6.94351	7.44287	0.107269	0.123176	0.125382	0.125488	0.126063	0.127976	0.131543	0.139208	0.150475	0.167001	0.188156	0.215834	0.248225	0.287859
1.14685	1.21079	1.24293	1.2737	1.30328	1.33126	1.35884	1.38593	1.41553	1.44803	1.48435	1.52652	1.57629	1.63445	1.70574	1.78822	1.88395	1.99269	2.11085	2.23778	2.37739	2.53075	2.71299	2.92942	3.20725	3.5109	3.86955	4.22174	4.57665	4.94144	5.29493	5.61705	5.9841	6.35404	6.78054	7.30439	0.153515	0.11966	0.120936	0.120702	0.120552	0.122751	0.126023	0.133727	0.146125	0.16218	0.184006	0.210576	0.243317	0.282089
1.27858	1.26668	1.2977	1.32781	1.35756	1.38617	1.4139	1.44289	1.47248	1.50612	1.5439	1.58714	1.63793	1.69826	1.76985	1.8534	1.95062	2.0584	2.17743	2.30818	2.44961	2.60887	2.79159	3.01247	3.26626	3.57561	3.88992	4.22144	4.55694	4.85994	5.14293	5.43779	5.74642	6.11706	6.48767	6.90799	0.0978786	0.119236	0.120353	0.121226	0.12164	0.124395	0.128793	0.136957	0.148802	0.165444	0.18767	0.215026	0.247396	0.285504
1.281	1.28732	1.32027	1.35249	1.38293	1.41182	1.44122	1.47047	1.50119	1.53516	1.57335	1.61765	1.66902	1.72998	1.80295	1.889	1.98779	2.09898	2.22172	2.35537	2.50097	2.66523	2.85463	3.08111	3.34697	3.6684	3.9965	4.35708	4.7148	5.02972	5.34672	5.68106	6.02357	6.47442	6.90287	7.38013	0.0820187	0.124238	0.125427	0.125782	0.126382	0.128426	0.132517	0.140392	0.152436	0.169168	0.191208	0.218513	0.252281	0.292226
1.23116	1.27943	1.31118	1.34214	1.37105	1.39956	1.42714	1.45552	1.48577	1.51878	1.55581	1.59979	1.65034	1.7103	1.78181	1.86614	1.96218	2.07159	2.1921	2.32324	2.46753	2.62774	2.815	3.03615	3.2945	3.59153	3.89832	4.22763	4.53886	4.82278	5.12499	5.42354	5.73565	6.13225	6.52758	7.0086	0.0773398	0.121666	0.121562	0.121415	0.121628	0.123803	0.128313	0.136233	0.148546	0.165655	0.187401	0.214533	0.248152	0.286224
1.24988	1.31241	1.3462	1.37668	1.40716	1.43527	1.4636	1.4916	1.52252	1.55614	1.59366	1.6373	1.68902	1.74944	1.82115	1.90558	2.00165	2.11029	2.23107	2.36367	2.50798	2.67205	2.86023	3.07711	3.32537	3.61356	3.90461	4.1913	4.47793	4.74642	4.99205	5.24301	5.514	5.80963	6.12635	6.49305	0.089523	0.12337	0.123953	0.123639	0.123716	0.125686	0.129999	0.137996	0.149855	0.166746	0.188799	0.216302	0.247842	0.287384
1.36752	1.36258	1.39695	1.43098	1.46262	1.49322	1.52256	1.55207	1.58258	1.61789	1.65609	1.69994	1.75228	1.81407	1.88694	1.97223	2.0704	2.18083	2.30365	2.43934	2.58718	2.75416	2.9432	3.16285	3.41476	3.70412	3.99884	4.28943	4.58865	4.86349	5.11354	5.36339	5.62858	5.9274	6.24372	6.61039	0.109633	0.132232	0.132789	0.131317	0.130855	0.13147	0.135045	0.142516	0.154164	0.170261	0.192932	0.219756	0.253036	0.292593
1.35825	1.39744	1.43627	1.47247	1.50765	1.54	1.57194	1.60283	1.6347	1.66977	1.70895	1.75503	1.80778	1.87072	1.94545	2.03275	2.13331	2.2471	2.3734	2.5135	2.66811	2.84298	3.04136	3.27799	3.54477	3.86353	4.18149	4.51404	4.84304	5.1452	5.43609	5.74143	6.05307	6.42716	6.7923	7.19738	0.0957141	0.141814	0.142166	0.141023	0.1401	0.140205	0.141853	0.148155	0.159968	0.175875	0.197842	0.2254	0.260911	0.299479
1.34857	1.42391	1.46416	1.50114	1.53564	1.56883	1.60008	1.63088	1.66332	1.69814	1.73781	1.78308	1.83585	1.90033	1.97534	2.06419	2.16705	2.28054	2.40937	2.55198	2.71058	2.88505	3.08414	3.32334	3.60081	3.91643	4.24449	4.60312	4.94625	5.24952	5.56639	5.88466	6.20859	6.63769	7.03755	7.505	0.165439	0.143587	0.1435	0.142225	0.141254	0.140488	0.142288	0.149036	0.160312	0.177024	0.199412	0.226943	0.262753	0.30356
1.36306	1.4427	1.48113	1.51802	1.55207	1.58376	1.6141	1.64533	1.6771	1.7118	1.75149	1.79779	1.84982	1.91379	1.98933	2.07766	2.17878	2.29294	2.42137	2.56275	2.72068	2.89274	3.09164	3.32153	3.59985	3.89573	4.23336	4.55246	4.86921	5.19051	5.48873	5.7538	6.04926	6.34628	6.69696	7.13627	0.124881	0.141108	0.1407	0.139729	0.138257	0.137947	0.141186	0.147538	0.159173	0.175964	0.198389	0.22679	0.262359	0.301091
1.41017	1.48524	1.52311	1.56116	1.59673	1.62957	1.66156	1.69361	1.72592	1.76185	1.8016	1.84815	1.90238	1.96751	2.04403	2.13404	2.23675	2.3529	2.4839	2.62884	2.79102	2.97078	3.17706	3.41232	3.69354	4.00525	4.35201	4.6784	5.00674	5.33257	5.63514	5.91795	6.22909	6.54321	6.90634	7.34908	0.17171	0.14647	0.146346	0.144397	0.143182	0.142694	0.14495	0.151605	0.163079	0.180171	0.203095	0.231439	0.266812	0.308026
1.43128	1.51185	1.55067	1.58856	1.62486	1.65846	1.69001	1.72204	1.75568	1.79204	1.83248	1.87983	1.93432	2.00033	2.07784	2.16783	2.27343	2.39168	2.52478	2.67384	2.83964	3.02281	3.23116	3.47708	3.76333	4.08299	4.41611	4.77499	5.11412	5.41939	5.73458	6.05472	6.38135	6.80616	7.21271	7.68784	0.128724	0.147044	0.147249	0.146359	0.14437	0.144298	0.147214	0.153963	0.165036	0.182244	0.205127	0.234754	0.270575	0.312859
1.46816	1.49654	1.53436	1.56946	1.60214	1.6341	1.66438	1.69505	1.7267	1.76275	1.80224	1.84882	1.90272	1.96675	2.04175	2.12906	2.23021	2.34472	2.47289	2.61624	2.77855	2.95859	3.16175	3.39595	3.66641	3.94737	4.2424	4.54336	4.81169	5.06292	5.32093	5.56429	5.81704	6.13568	6.4675	6.89438	0.0967951	0.140194	0.139343	0.137603	0.135999	0.136605	0.140138	0.147048	0.159619	0.177119	0.199486	0.228729	0.26291	0.302888
2.92973	3.00998	3.08079	3.13706	3.20166	3.25891	3.3112	3.36044	3.40818	3.45967	3.51499	3.5745	3.64616	3.73116	3.82991	3.94715	4.08244	4.23948	4.41647	4.61778	4.84721	5.10664	5.39143	5.70012	6.05526	6.39681	6.77128	7.13567	7.47105	7.79048	8.10612	8.3897	8.68508	9.03357	9.39224	9.85443	0.223417	0.263669	0.257371	0.262185	0.248954	0.237501	0.229979	0.228637	0.235086	0.252381	0.277237	0.311793	0.353697	0.405927
2.91526	2.96799	3.03734	3.09132	3.15434	3.20875	3.26277	3.31664	3.37157	3.43174	3.50082	3.57846	3.66784	3.77128	3.89116	4.03132	4.18975	4.37376	4.57932	4.80886	5.07113	5.35633	5.65841	5.96367	6.26903	6.53823	6.8076	7.03663	7.25002	7.45275	7.64112	7.79112	7.92969	8.07034	8.24026	8.47651	0.30249	0.26414	0.253472	0.259739	0.250026	0.244798	0.246122	0.254652	0.272616	0.296768	0.330756	0.372705	0.422411	0.481183
2.90214	2.97538	3.05522	3.12232	3.19527	3.26277	3.32133	3.37779	3.43519	3.4956	3.56141	3.63737	3.72305	3.82359	3.9421	4.08059	4.24213	4.42623	4.63492	4.87573	5.15071	5.46219	5.80175	6.16977	6.5451	6.93677	7.30052	7.67836	8.0335	8.33563	8.63924	8.94042	9.24625	9.61545	9.94447	10.3188	0.34504	0.301882	0.292247	0.298859	0.282783	0.272113	0.266439	0.267427	0.278942	0.300108	0.330106	0.371136	0.421513	0.482132
3.27724	3.35684	3.45423	3.54743	3.62935	3.70196	3.7675	3.8282	3.88741	3.94774	4.01621	4.09609	4.1845	4.28931	4.41025	4.55626	4.72393	4.91469	5.13698	5.38888	5.68161	6.01068	6.37776	6.76991	7.19296	7.58859	7.99656	8.38787	8.74563	9.07471	9.41912	9.73191	10.0558	10.4451	10.8332	11.3687	0.38377	0.35615	0.346611	0.331747	0.313856	0.29932	0.289363	0.290021	0.299014	0.318567	0.349065	0.389899	0.442091	0.507484
3.12064	3.19632	3.28202	3.37333	3.4505	3.51973	3.58674	3.65621	3.73017	3.81444	3.90691	4.01672	4.14379	4.2849	4.44374	4.6164	4.80908	5.02028	5.25501	5.50782	5.77674	6.03968	6.27949	6.49213	6.67537	6.82399	6.97768	7.11341	7.25412	7.39689	7.5233	7.60067	7.64029	7.67568	7.73812	7.84175	0.391236	0.364439	0.364139	0.343039	0.325855	0.317236	0.323179	0.337202	0.361816	0.399064	0.441531	0.491224	0.546973	0.605105
3.09139	3.19579	3.27879	3.37022	3.44855	3.51973	3.58796	3.65604	3.73134	3.8139	3.90757	4.01387	4.13377	4.26692	4.41827	4.58037	4.7624	4.96894	5.19821	5.44937	5.71072	5.95976	6.18261	6.38027	6.54056	6.69451	6.83065	6.96327	7.09152	7.20077	7.29509	7.37504	7.46039	7.59891	7.71612	7.83741	0.360019	0.357859	0.359271	0.340595	0.324708	0.316882	0.320289	0.333006	0.356585	0.387677	0.42755	0.472726	0.523828	0.576357
4.06002	4.05027	4.17739	4.30041	4.40757	4.49926	4.5839	4.65822	4.73253	4.80937	4.8904	4.97915	5.08338	5.20282	5.34078	5.50086	5.68684	5.90023	6.14849	6.43235	6.76329	7.1355	7.55065	7.9873	8.45202	8.87712	9.31014	9.71386	10.0716	10.4254	10.777	11.0752	11.3844	11.7206	12.0872	12.5231	0.391884	0.467749	0.45357	0.430371	0.402739	0.376654	0.359666	0.352247	0.356662	0.373424	0.403298	0.446997	0.502487	0.569273
3.77905	3.79266	3.91051	4.01672	4.11049	4.19082	4.26386	4.33468	4.4015	4.47308	4.54955	4.63526	4.73365	4.84717	4.9803	5.13597	5.31612	5.52532	5.76497	6.04089	6.36022	6.72278	7.12442	7.54385	7.9909	8.42275	8.8674	9.26251	9.63678	10.0051	10.3419	10.6295	10.9411	11.2601	11.5968	12.0345	0.287222	0.423304	0.408514	0.383934	0.359171	0.339701	0.324896	0.321911	0.330552	0.349354	0.382449	0.426211	0.481354	0.550624
3.46398	3.59234	3.73958	3.86987	3.99245	4.11112	4.23344	4.36306	4.50476	4.66483	4.84362	5.04493	5.27245	5.52616	5.81129	6.12688	6.4912	6.8975	7.33919	7.7717	8.16291	8.48153	8.73468	8.9473	9.15072	9.33568	9.56327	9.77787	10.0091	10.2856	10.5903	10.894	11.2454	11.5674	11.8945	12.2145	0.517353	0.55628	0.55118	0.540368	0.539209	0.546906	0.570878	0.609281	0.661101	0.726762	0.804813	0.889434	0.980306	1.0813
4.57606	4.71188	4.87874	5.02899	5.16359	5.29277	5.42042	5.55262	5.69696	5.86064	6.0455	6.25601	6.4927	6.75954	7.05601	7.38503	7.74774	8.15191	8.58835	9.02527	9.44185	9.78638	10.075	10.3091	10.5165	10.7188	10.8941	11.083	11.2761	11.4571	11.6577	11.8835	12.1306	12.4169	12.6962	12.9523	0.703543	0.652062	0.630702	0.604881	0.590176	0.588212	0.60537	0.637177	0.688671	0.755165	0.835532	0.926476	1.0206	1.11872
4.95755	5.23284	5.36247	5.47945	5.57797	5.66941	5.75282	5.83438	5.91911	6.00883	6.11216	6.22315	6.35603	6.50373	6.67318	6.86391	7.08337	7.32692	7.60833	7.92248	8.28702	8.69088	9.1152	9.54517	9.94565	10.3163	10.6305	10.9429	11.2048	11.4264	11.6555	11.8843	12.0935	12.4003	12.7208	13.0761	0.531676	0.519814	0.486752	0.447642	0.419092	0.397753	0.39071	0.396331	0.415112	0.444255	0.4855	0.541606	0.603759	0.677834
5.61624	5.66629	5.81748	5.94872	6.06153	6.15905	6.25061	6.33879	6.42929	6.52638	6.63161	6.75312	6.88826	7.04896	7.22609	7.43221	7.65929	7.92715	8.23365	8.582	8.9857	9.44146	9.93673	10.4378	10.9272	11.3916	11.8285	12.2073	12.5776	12.956	13.3506	13.7726	14.3829	15.2692	16.6377	18.6164	0.678817	0.582074	0.536308	0.498364	0.459799	0.436317	0.421522	0.425146	0.443672	0.472181	0.51654	0.57392	0.644379	0.723886
3.93011	4.20363	4.40555	4.60309	4.78631	4.96179	5.14162	5.32937	5.53566	5.76672	6.02437	6.31754	6.63934	6.99683	7.38551	7.81163	8.27366	8.7619	9.25472	9.72088	10.1162	10.4346	10.697	10.9219	11.1347	11.3715	11.6031	11.8569	12.128	12.391	12.6461	12.8904	13.1284	13.3863	13.6444	13.973	0.761811	0.768419	0.770563	0.761488	0.762469	0.775396	0.812188	0.864824	0.93936	1.0268	1.12575	1.23107	1.33909	1.44485
4.16565	4.30876	4.49943	4.67617	4.83752	4.99055	5.14215	5.30826	5.48571	5.68415	5.90867	6.15484	6.42571	6.72086	7.03638	7.38335	7.75565	8.15223	8.54858	8.92684	9.24718	9.51089	9.73518	9.94557	10.1328	10.3311	10.5217	10.7243	10.9244	11.0972	11.2281	11.3518	11.4962	11.7104	11.9388	12.2015	0.720617	0.703241	0.695385	0.680192	0.672759	0.682485	0.70876	0.748153	0.806519	0.876161	0.95282	1.03026	1.11127	1.18542
3.77891	3.98572	4.14837	4.2914	4.42127	4.54254	4.66502	4.79219	4.93353	5.08423	5.25535	5.44207	5.64783	5.87034	6.11881	6.39082	6.69381	7.02635	7.36615	7.69624	7.98707	8.23335	8.44503	8.64439	8.83403	9.03106	9.23211	9.44967	9.64751	9.80254	9.96166	10.0953	10.2355	10.4118	10.5277	10.6529	0.631406	0.580882	0.567955	0.553752	0.543501	0.54232	0.560232	0.588757	0.630382	0.679653	0.736985	0.799671	0.864736	0.933179
3.75896	3.91002	4.10166	4.27272	4.42555	4.56569	4.70448	4.8487	5.00442	5.17601	5.36578	5.5777	5.80644	6.05459	6.32281	6.61742	6.94169	7.28393	7.63351	7.96101	8.24062	8.47738	8.67977	8.86273	9.03895	9.20274	9.36297	9.51467	9.63278	9.7367	9.82366	9.92305	10.0576	10.2393	10.4576	10.7082	0.611352	0.660404	0.655586	0.63803	0.62312	0.620881	0.631695	0.660661	0.705962	0.757829	0.817897	0.88357	0.946546	1.01494
3.81478	3.9848	4.15369	4.30641	4.44343	4.57338	4.70154	4.83593	4.98509	5.14648	5.32492	5.52053	5.73369	5.96642	6.21825	6.49674	6.80272	7.13389	7.47357	7.79622	8.0844	8.32661	8.54163	8.7347	8.93029	9.1237	9.31743	9.47445	9.61219	9.73618	9.83669	9.94758	10.0914	10.2158	10.3532	10.4628	0.540065	0.605516	0.598668	0.581639	0.573755	0.573657	0.589578	0.619738	0.66403	0.713715	0.771616	0.831785	0.89405	0.959652
3.70262	3.79932	3.97927	4.13533	4.27519	4.40261	4.53068	4.6636	4.80996	4.96849	5.1469	5.34346	5.55747	5.7879	6.03898	6.31149	6.6157	6.93755	7.2724	7.59815	7.88605	8.13891	8.36223	8.58451	8.78455	8.99205	9.20932	9.438	9.64602	9.79125	9.92161	10.0318	10.1783	10.3988	10.4112	10.2619	0.602192	0.622326	0.61065	0.592869	0.57524	0.570777	0.583364	0.613989	0.654393	0.707979	0.765025	0.824671	0.887987	0.951484
3.82683	4.02997	4.20407	4.35184	4.48321	4.61043	4.7345	4.86606	5.00971	5.1691	5.34346	5.53345	5.74109	5.96722	6.21532	6.48649	6.79145	7.1213	7.46077	7.78813	8.08198	8.33966	8.56132	8.77719	8.97605	9.17674	9.35669	9.52389	9.67431	9.80111	9.90258	9.9771	10.0694	10.1797	10.2944	10.4296	0.54912	0.599604	0.59018	0.571062	0.559935	0.560398	0.574918	0.605661	0.647577	0.696077	0.753166	0.813394	0.874099	0.942594
3.42241	3.54716	3.71769	3.86563	3.99264	4.11009	4.22286	4.34356	4.47302	4.61537	4.7711	4.93943	5.12119	5.32265	5.53933	5.78385	6.05704	6.35212	6.66334	6.95392	7.21653	7.43666	7.61814	7.76372	7.88714	7.98216	8.06504	8.12969	8.18971	8.25683	8.33216	8.4172	8.50865	8.64067	8.7953	8.99026	0.557485	0.585445	0.569971	0.547183	0.528838	0.520315	0.527073	0.549651	0.58316	0.623888	0.672488	0.722136	0.777099	0.83674
3.92204	4.14489	4.31782	4.46894	4.60211	4.72664	4.85001	4.98088	5.12362	5.27674	5.44955	5.63789	5.83618	6.05984	6.3006	6.57201	6.87406	7.20635	7.55443	7.89304	8.19751	8.46351	8.70116	8.93781	9.1494	9.37673	9.5977	9.82796	10.044	10.2155	10.3454	10.4421	10.5271	10.6038	10.6288	10.6426	0.674029	0.616168	0.598298	0.574624	0.55806	0.557477	0.571122	0.59781	0.636971	0.686075	0.741062	0.799861	0.862002	0.932599
3.70896	3.99222	4.16444	4.31646	4.44275	4.56534	4.68575	4.81441	4.95186	5.10691	5.27494	5.46118	5.66291	5.8819	6.12596	6.38935	6.69295	7.02254	7.37348	7.71974	8.03583	8.30998	8.56474	8.78259	9.00356	9.22283	9.45161	9.64012	9.82316	10.0344	10.2676	10.5336	10.8977	11.2129	11.376	11.2039	0.586441	0.610816	0.592107	0.566789	0.549727	0.547136	0.558988	0.587987	0.627234	0.6769	0.731872	0.793723	0.856804	0.928177
3.74264	3.88217	4.05736	4.2051	4.33756	4.45664	4.57712	4.70424	4.8422	4.99225	5.16223	5.34511	5.54274	5.76037	5.99541	6.26197	6.56089	6.89078	7.23667	7.58243	7.89416	8.17458	8.42337	8.64936	8.83607	9.00037	9.1403	9.26185	9.3758	9.46825	9.52823	9.56345	9.58978	9.6541	9.7305	9.81142	0.577882	0.604916	0.589466	0.566181	0.548789	0.54424	0.557391	0.583815	0.623089	0.673155	0.727667	0.785138	0.848774	0.920027
3.97179	4.19841	4.36786	4.51515	4.64351	4.76208	4.88218	5.00888	5.14652	5.29862	5.46688	5.64987	5.84673	6.06863	6.31251	6.58694	6.90213	7.2473	7.61252	7.9702	8.30195	8.59083	8.85381	9.09206	9.32175	9.5328	9.73573	9.89615	10.0372	10.1661	10.2857	10.4011	10.5422	10.6555	10.7898	10.8939	0.598819	0.618445	0.594658	0.565774	0.547727	0.54417	0.557889	0.588059	0.626327	0.677196	0.735303	0.793678	0.86573	0.942258
3.47547	3.59434	3.76023	3.90041	4.02143	4.13295	4.24247	4.35684	4.47868	4.61629	4.76626	4.92939	5.10615	5.29972	5.51599	5.76132	6.03749	6.34465	6.66681	6.98099	7.26612	7.52005	7.72995	7.92079	8.08566	8.20438	8.31487	8.40289	8.48849	8.58255	8.67185	8.74244	8.77969	8.81595	8.88895	9.02752	0.560992	0.562499	0.549569	0.526279	0.508176	0.500934	0.508242	0.528989	0.560428	0.603831	0.651513	0.706293	0.765336	0.832364
3.95048	4.09984	4.27404	4.42171	4.54911	4.66688	4.78578	4.90939	5.04409	5.19316	5.35573	5.53338	5.72602	5.93697	6.17624	6.44318	6.7483	7.08638	7.44687	7.80172	8.12514	8.41084	8.66946	8.8892	9.08457	9.26119	9.42029	9.54315	9.65316	9.7612	9.86208	9.96217	10.1009	10.25	10.4167	10.5656	0.5846	0.60951	0.588135	0.558682	0.540465	0.53385	0.545132	0.572342	0.609671	0.656245	0.708011	0.768768	0.836674	0.912458
4.42925	4.57691	4.76616	4.92203	5.0576	5.18043	5.30449	5.43131	5.56976	5.72367	5.8909	6.07786	6.27834	6.50085	6.75083	7.0335	7.35934	7.71792	8.09872	8.47527	8.8243	9.12789	9.40381	9.64406	9.87845	10.0893	10.3022	10.4851	10.6551	10.8116	10.9574	11.0652	11.2136	11.3216	11.4463	11.6166	0.701594	0.682377	0.64319	0.601615	0.574422	0.564042	0.572529	0.596772	0.637342	0.685366	0.74107	0.806887	0.881493	0.965353
3.85231	4.01082	4.20297	4.36691	4.5069	4.63213	4.7523	4.87752	5.01143	5.15864	5.32298	5.49681	5.69037	5.9014	6.13669	6.40319	6.70993	7.04952	7.41188	7.78014	8.11878	8.42785	8.70303	8.95001	9.16914	9.33423	9.47623	9.59387	9.69105	9.80043	9.90347	9.98065	10.0329	10.1	10.1857	10.3278	0.639216	0.644489	0.62894	0.598421	0.571417	0.556688	0.560901	0.58005	0.615723	0.660371	0.712184	0.772218	0.841815	0.916153
4.40433	4.56002	4.75367	4.91518	5.05393	5.18142	5.30944	5.44443	5.59287	5.75404	5.93625	6.13134	6.35111	6.58641	6.85056	7.1505	7.491	7.86978	8.27688	8.68207	9.06515	9.40912	9.71744	9.99746	10.2733	10.4866	10.6906	10.8587	11.0078	11.1546	11.302	11.4419	11.5688	11.7273	11.8671	12.038	0.705371	0.682549	0.654929	0.62247	0.597561	0.590712	0.600957	0.631862	0.67435	0.729444	0.791588	0.861189	0.940205	1.0283
4.04954	4.32288	4.52363	4.6928	4.83606	4.9668	5.09503	5.22623	5.37099	5.52783	5.70773	5.89904	6.11166	6.34624	6.60446	6.89772	7.23266	7.60951	8.01611	8.43125	8.8321	9.19972	9.53332	9.84034	10.1244	10.3397	10.5175	10.6625	10.783	10.8987	11.023	11.1351	11.212	11.302	11.3866	11.4905	0.673987	0.689212	0.668514	0.632428	0.603421	0.588812	0.598264	0.623936	0.66574	0.718214	0.779471	0.849357	0.928441	1.01381
4.00854	4.23765	4.42346	4.57576	4.70815	4.83308	4.95778	5.08907	5.23511	5.39743	5.57558	5.77068	5.98227	6.21277	6.46693	6.7562	7.08085	7.44508	7.84114	8.24272	8.61862	8.962	9.26446	9.54511	9.78783	9.99765	10.1823	10.3334	10.4649	10.5915	10.7054	10.8048	10.9377	11.0809	11.2384	11.4713	0.662578	0.627902	0.607256	0.583013	0.565486	0.568045	0.583364	0.613366	0.658896	0.714071	0.774187	0.840956	0.913443	0.9933
4.03841	4.29643	4.51413	4.69861	4.85503	4.9893	5.12105	5.25626	5.40039	5.56033	5.73447	5.92584	6.13499	6.36256	6.61373	6.89824	7.22392	7.58827	7.97855	8.38071	8.76437	9.11611	9.43616	9.72002	9.95971	10.1752	10.3334	10.4419	10.5171	10.579	10.6551	10.7606	10.891	10.9839	11.0547	11.138	0.676223	0.731068	0.710899	0.671344	0.636349	0.613336	0.613834	0.633468	0.669304	0.718415	0.774488	0.838638	0.911152	0.991163
0.879681	1.0714	1.37691	1.76694	2.20708	2.63925	2.99456	3.25155	3.42192	3.53437	3.61338	3.67844	3.73661	3.79763	3.86492	3.93907	4.02921	4.13951	4.26479	4.40344	4.55191	4.7185	4.9214	5.18533	5.59805	6.02846	6.68908	7.62791	8.94414	11.0928	13.842	17.7629	24.9773	28.9209	40.9048	58.0754	0.754676	0.968497	1.14744	1.27619	1.30996	1.22106	1.06233	0.871115	0.699871	0.565494	0.479335	0.433502	0.423997	0.447743
0.716687	0.81691	0.983666	1.19795	1.44952	1.7145	1.96111	2.16477	2.31999	2.43702	2.52732	2.60685	2.68011	2.75238	2.8257	2.90353	2.99372	3.10534	3.25825	3.46198	3.73639	4.09207	4.55191	5.14054	5.88622	6.83035	7.94243	9.10176	10.2992	11.4671	12.5223	13.4487	14.4119	15.2858	16.1558	17.0699	0.442833	0.567879	0.673528	0.76348	0.81536	0.814376	0.758839	0.670215	0.57553	0.497678	0.443736	0.414289	0.405906	0.418309
0.701969	0.853266	1.01439	1.21941	1.46095	1.72105	1.97113	2.18652	2.35913	2.49198	2.59755	2.69176	2.78095	2.87157	2.96552	3.06804	3.1835	3.32529	3.50976	3.75215	4.06321	4.45588	4.9467	5.56857	6.32494	7.30566	8.41905	9.64985	10.9628	12.2311	13.402	14.509	15.6119	16.65	17.6395	18.5819	0.453247	0.556199	0.659504	0.74977	0.808609	0.821189	0.784286	0.7124	0.626656	0.556138	0.504962	0.481193	0.479921	0.502526
0.741933	0.869822	1.03512	1.24912	1.50803	1.7914	2.06637	2.30416	2.4893	2.62748	2.73538	2.82509	2.91062	2.99476	3.08297	3.17521	3.28096	3.41072	3.57951	3.80282	4.09826	4.48117	4.96933	5.58795	6.34369	7.33236	8.44684	9.72711	11.1185	12.4546	13.734	14.9787	16.1823	17.4082	18.4947	19.5276	0.445757	0.579935	0.69239	0.795312	0.867446	0.885738	0.846297	0.763151	0.662335	0.573995	0.510694	0.475197	0.467757	0.481474
0.580456	0.628745	0.656685	0.686679	0.717076	0.745926	0.772563	0.797166	0.821386	0.84661	0.873419	0.902924	0.935691	0.972268	1.00985	1.04924	1.09134	1.14176	1.20902	1.30458	1.44789	1.66245	1.98593	2.45574	3.11709	4.04434	5.18641	6.62902	8.29578	10.0416	11.8818	13.7355	15.4581	17.2381	18.6381	19.8664	0.0850335	0.113256	0.114362	0.116056	0.115623	0.1136	0.112314	0.113104	0.11761	0.126033	0.138773	0.155945	0.178676	0.206664
0.669698	0.684786	0.72245	0.76053	0.796711	0.828771	0.857509	0.883229	0.908426	0.934001	0.96168	0.992475	1.02657	1.06465	1.10446	1.14693	1.19537	1.25294	1.33135	1.44384	1.60895	1.85634	2.21753	2.74345	3.47731	4.46088	5.66394	7.14843	8.76848	10.3942	12.0603	13.6777	15.1721	16.8492	18.1287	19.3548	0.113403	0.144078	0.143087	0.140139	0.13473	0.128162	0.123668	0.1224	0.125882	0.133563	0.147015	0.165905	0.191188	0.223238
0.641922	0.675836	0.705554	0.736648	0.764678	0.789997	0.813289	0.834772	0.857298	0.880453	0.905955	0.934676	0.966484	1.00203	1.03963	1.07926	1.12237	1.17526	1.24515	1.34491	1.49228	1.71026	2.03523	2.50216	3.15174	4.04997	5.14131	6.51044	8.05718	9.65532	11.3606	13.0705	14.6967	16.549	17.9939	19.3177	0.0893572	0.125752	0.121157	0.116544	0.111397	0.106777	0.104767	0.106255	0.111183	0.120579	0.134185	0.15198	0.175306	0.20478
0.684891	0.692127	0.722453	0.752818	0.781447	0.807274	0.830937	0.852663	0.875262	0.898951	0.924597	0.953223	0.985244	1.02091	1.05774	1.09648	1.13861	1.19059	1.25782	1.3537	1.49569	1.7036	2.01504	2.46567	3.08855	3.96315	5.03908	6.40953	7.99414	9.64147	11.422	13.2526	15.0435	17.0691	18.7106	20.0658	0.0985789	0.128742	0.123942	0.118959	0.113093	0.108575	0.105945	0.107149	0.112198	0.120395	0.133897	0.151723	0.174037	0.202044
0.626217	0.699502	0.728396	0.757071	0.784207	0.80886	0.831398	0.853247	0.874964	0.89864	0.92445	0.953159	0.98461	1.01962	1.05618	1.09536	1.13639	1.18628	1.25257	1.34662	1.48597	1.69266	1.99665	2.43957	3.05914	3.90179	4.9492	6.27544	7.77966	9.34652	11.0726	12.8735	14.6652	16.8588	18.578	20.1791	0.123716	0.126815	0.12054	0.11482	0.109435	0.105022	0.103343	0.104899	0.110149	0.11909	0.132024	0.149177	0.171014	0.198146
0.671206	0.739881	0.775809	0.809599	0.841338	0.869543	0.894766	0.918543	0.941857	0.966557	0.992352	1.022	1.05464	1.08994	1.12713	1.16628	1.20895	1.25881	1.32431	1.41703	1.5519	1.75254	2.0431	2.47096	3.09258	3.92506	5.05322	6.42352	8.09334	10.0243	12.072	14.1278	16.3609	18.6948	20.8024	22.7588	0.119559	0.143263	0.137356	0.131174	0.123863	0.117435	0.113365	0.112987	0.116864	0.124426	0.137164	0.153836	0.17559	0.203213
0.681821	0.711882	0.735439	0.758624	0.78104	0.802004	0.822496	0.842573	0.864291	0.887308	0.912474	0.941406	0.973285	1.00826	1.04508	1.08343	1.12344	1.17037	1.22938	1.31292	1.43305	1.61027	1.8678	2.24372	2.79274	3.50786	4.49702	5.68392	7.11048	8.79168	10.5973	12.4104	14.4901	16.4065	18.5532	20.7759	0.17839	0.112931	0.105231	0.100175	0.0961257	0.0944461	0.0950956	0.0984313	0.105069	0.11485	0.12821	0.144291	0.165234	0.190431
0.707673	0.72604	0.753008	0.778342	0.802256	0.82454	0.845289	0.866061	0.887423	0.910136	0.935496	0.963958	0.995281	1.03004	1.06591	1.10387	1.14427	1.19217	1.25516	1.34289	1.47182	1.6595	1.93697	2.33637	2.90191	3.66278	4.64562	5.82968	7.25172	8.8244	10.4618	12.1837	14.0496	15.862	17.7177	19.5737	0.0838327	0.12238	0.11408	0.10711	0.101921	0.0986763	0.0980349	0.100471	0.10613	0.115524	0.128086	0.145	0.165783	0.191312
0.737046	0.762053	0.789214	0.815357	0.840085	0.863348	0.885422	0.907305	0.929815	0.953869	0.980154	1.00959	1.04249	1.07903	1.1173	1.15703	1.1991	1.24772	1.3098	1.39605	1.51939	1.70118	1.96119	2.33913	2.88584	3.59181	4.55874	5.73809	7.1201	8.75577	10.5392	12.3419	14.4164	16.6598	18.7262	21.1537	0.0822069	0.12624	0.11801	0.111068	0.106133	0.10255	0.102059	0.104559	0.110379	0.119715	0.132061	0.14917	0.169954	0.195808
0.791775	0.782973	0.816125	0.847068	0.875635	0.90129	0.924797	0.948058	0.971832	0.996122	1.02353	1.05353	1.08649	1.12336	1.16289	1.20416	1.2487	1.30097	1.36777	1.46077	1.59351	1.78684	2.06048	2.45356	3.0104	3.71624	4.66858	5.79404	7.12045	8.66105	10.2778	11.8981	13.6878	15.4534	17.2234	19.1741	0.114728	0.142393	0.133012	0.124651	0.117679	0.112285	0.109684	0.110765	0.115665	0.124233	0.13706	0.154	0.175011	0.201468
0.802545	0.829071	0.864176	0.897618	0.928619	0.956708	0.982445	1.00737	1.03233	1.05841	1.08688	1.11831	1.15351	1.19259	1.23446	1.27807	1.32483	1.37778	1.44619	1.53959	1.67297	1.8653	2.14703	2.54467	3.09518	3.86158	4.8286	6.01806	7.46942	9.09192	10.8363	12.7014	14.7311	16.8398	18.9419	21.0766	0.103303	0.150065	0.140993	0.133393	0.126226	0.120115	0.117213	0.117984	0.122347	0.13125	0.144056	0.1618	0.183622	0.211216
0.865888	0.841817	0.877742	0.911743	0.942123	0.969838	0.995521	1.01986	1.04441	1.07079	1.09908	1.13085	1.16605	1.20574	1.24843	1.29417	1.34258	1.39758	1.46685	1.56069	1.69245	1.88241	2.15056	2.53338	3.07796	3.76922	4.70598	5.80933	7.12774	8.67297	10.3179	11.9472	13.8119	15.5766	17.422	19.4778	0.161683	0.151639	0.142584	0.133588	0.12561	0.119723	0.117017	0.11751	0.122616	0.131151	0.144289	0.161698	0.184037	0.211248
0.811207	0.896463	0.936493	0.972761	1.0067	1.03695	1.06549	1.09168	1.11893	1.14721	1.17742	1.21101	1.24901	1.2917	1.33778	1.38681	1.43894	1.49723	1.56822	1.66243	1.79543	1.98239	2.25455	2.64266	3.20494	3.92254	4.89313	6.10038	7.50835	9.12794	10.9784	12.8712	14.9932	17.5757	19.7375	22.3177	0.131142	0.162448	0.153323	0.144368	0.137001	0.130155	0.126637	0.127298	0.131684	0.140857	0.15413	0.171995	0.195184	0.224398
0.935499	0.924097	0.966615	1.00487	1.03955	1.07002	1.09842	1.1255	1.15264	1.18064	1.21123	1.24499	1.28389	1.3269	1.37412	1.42541	1.47992	1.53989	1.61131	1.70549	1.83406	2.01807	2.28297	2.65749	3.16929	3.89617	4.79118	5.96011	7.38574	8.95129	10.7595	12.8041	14.9878	17.7783	20.2844	22.7374	0.131036	0.167724	0.158215	0.148326	0.139434	0.132376	0.128491	0.128729	0.132958	0.142198	0.155206	0.173422	0.196992	0.227032
0.912858	0.918029	0.950687	0.980002	1.00757	1.03339	1.05851	1.08365	1.11024	1.13837	1.1693	1.20371	1.24297	1.28735	1.33798	1.39223	1.45005	1.51219	1.58372	1.67376	1.79444	1.96079	2.19738	2.52679	2.99778	3.5947	4.40883	5.36802	6.52424	7.91136	9.42809	11.025	12.9222	14.8802	16.9846	19.2856	0.22888	0.146105	0.134745	0.126188	0.120425	0.117433	0.117271	0.121084	0.127921	0.138547	0.153908	0.172804	0.195794	0.225766
0.914133	0.990777	1.03455	1.0733	1.10989	1.14187	1.17209	1.2014	1.23092	1.26242	1.29562	1.3323	1.3743	1.42239	1.47728	1.53755	1.60325	1.67354	1.75313	1.85137	1.98467	2.1638	2.42268	2.78276	3.26692	3.95371	4.79139	5.89798	7.21626	8.64581	10.3095	12.1753	14.1612	16.6849	18.8671	21.1551	0.123802	0.174201	0.164783	0.154904	0.146776	0.140919	0.137698	0.138426	0.143578	0.153627	0.168641	0.18923	0.214986	0.247546
0.926502	1.04317	1.0906	1.13386	1.17398	1.20911	1.24215	1.27321	1.30489	1.33715	1.37231	1.41125	1.45511	1.50658	1.56498	1.63094	1.70312	1.78088	1.8677	1.97282	2.10954	2.29608	2.5569	2.91913	3.43159	4.07907	4.96394	6.05207	7.32869	8.85809	10.5925	12.3477	14.3677	16.3783	18.5785	21.0291	0.197404	0.188777	0.179317	0.168902	0.16008	0.151848	0.148286	0.148073	0.152946	0.163435	0.178797	0.200108	0.227935	0.263045
0.99196	1.08512	1.13411	1.17964	1.22056	1.258	1.29199	1.32512	1.3578	1.3915	1.42903	1.46978	1.51599	1.5705	1.63318	1.705	1.78428	1.86966	1.9641	2.07551	2.21613	2.4089	2.67343	3.04401	3.56806	4.23135	5.14008	6.26206	7.57239	9.12501	10.8938	12.7167	14.8163	17.252	19.6128	22.1446	0.152488	0.19559	0.185153	0.175515	0.165906	0.158567	0.1548	0.155087	0.160319	0.171364	0.18821	0.211229	0.240797	0.279026
1.01617	1.07186	1.11403	1.14982	1.18313	1.21477	1.24483	1.27424	1.30603	1.33876	1.37581	1.41617	1.46308	1.51771	1.58082	1.65452	1.73722	1.82752	1.92419	2.03349	2.1675	2.33883	2.57521	2.89831	3.33025	3.93638	4.68449	5.64898	6.85045	8.18566	9.72315	11.4835	13.3804	15.6339	17.6666	19.6304	0.26445	0.172412	0.160561	0.151324	0.144213	0.140303	0.140408	0.144615	0.152355	0.1653	0.183869	0.20743	0.237341	0.274791
1.01174	1.1236	1.16659	1.20531	1.24081	1.27408	1.30617	1.3388	1.3725	1.408	1.4467	1.49081	1.54095	1.59963	1.66836	1.74909	1.84287	1.94434	2.05404	2.17547	2.31948	2.50378	2.75019	3.0861	3.52603	4.15102	4.9063	5.88704	7.09609	8.42678	9.96029	11.7143	13.5984	15.7871	17.7884	19.7293	0.159075	0.179393	0.168995	0.159727	0.153109	0.149262	0.150094	0.154863	0.16372	0.178233	0.19815	0.223547	0.256978	0.29721
1.24727	1.24667	1.3011	1.35056	1.39644	1.43846	1.47771	1.51613	1.55506	1.59483	1.63884	1.68806	1.74353	1.80806	1.88488	1.97585	2.08061	2.2009	2.3314	2.47412	2.63781	2.84517	3.11571	3.47812	3.95434	4.62943	5.44269	6.52222	7.83437	9.27551	10.9521	12.8746	14.9287	17.5062	19.7879	22.0279	0.169339	0.214549	0.204422	0.195413	0.186076	0.180089	0.177744	0.180644	0.188518	0.202225	0.223367	0.251564	0.287846	0.333295
1.3257	1.31755	1.37213	1.42091	1.46697	1.50885	1.54828	1.58753	1.62725	1.66835	1.71439	1.76537	1.82394	1.89216	1.9727	2.06786	2.18148	2.31382	2.45826	2.61422	2.79189	3.00233	3.27097	3.62865	4.13826	4.75494	5.62641	6.65215	7.89463	9.40811	11.0954	12.8393	14.8895	17.0744	19.3014	21.7941	0.180584	0.2165	0.206863	0.196749	0.18856	0.182849	0.18139	0.185321	0.195012	0.210633	0.233405	0.263398	0.30241	0.35169
1.31033	1.38768	1.43781	1.48415	1.52712	1.567	1.60712	1.64697	1.68949	1.7338	1.78285	1.83785	1.90089	1.97345	2.05905	2.16169	2.2841	2.42775	2.58867	2.76404	2.95496	3.17316	3.44184	3.78156	4.25509	4.81915	5.60251	6.51794	7.61663	8.96318	10.4853	12.0741	13.9853	16.0403	18.2115	20.6088	0.303248	0.212767	0.200859	0.191943	0.185336	0.18233	0.18443	0.191005	0.203009	0.221843	0.246511	0.278439	0.319447	0.371745
1.46501	1.59449	1.67185	1.74522	1.81583	1.87887	1.93663	1.99083	2.04326	2.09588	2.15298	2.21454	2.28485	2.36596	2.46147	2.57606	2.71359	2.87826	3.06766	3.27977	3.51484	3.77912	4.10023	4.50139	4.9943	5.66654	6.45493	7.50249	8.72002	10.0324	11.6115	13.3866	15.3241	17.8742	20.1882	22.4462	0.250063	0.296719	0.289885	0.280604	0.268878	0.25739	0.248909	0.247644	0.251594	0.266139	0.287489	0.32007	0.364399	0.422458
1.6713	1.72926	1.79934	1.86344	1.92119	1.97595	2.02657	2.07593	2.12657	2.18012	2.23848	2.30221	2.37445	2.45839	2.55564	2.67291	2.81171	2.98086	3.17766	3.39965	3.64196	3.91538	4.22429	4.60472	5.11899	5.70689	6.55154	7.53249	8.75045	10.261	11.9256	13.6741	15.7366	17.7685	20.0107	22.3017	0.380481	0.28012	0.26651	0.252597	0.241531	0.233083	0.231824	0.234871	0.2464	0.264538	0.288286	0.324865	0.371147	0.430672
1.7739	1.77138	1.84177	1.90336	1.95976	2.01289	2.06293	2.11265	2.16581	2.22029	2.27937	2.3458	2.42039	2.50686	2.60902	2.73189	2.87717	3.05343	3.26051	3.49411	3.7526	4.03903	4.36629	4.76152	5.23853	5.89286	6.65057	7.65455	8.85126	10.1413	11.6527	13.3881	15.2317	17.5972	19.6399	21.6069	0.262611	0.280308	0.265489	0.251589	0.239799	0.233163	0.232419	0.238138	0.250776	0.268491	0.297035	0.335166	0.384481	0.445645
1.97435	2.13611	2.23968	2.33904	2.43254	2.51887	2.59656	2.66967	2.73636	2.8047	2.87698	2.95452	3.04167	3.14209	3.26008	3.40055	3.57036	3.77605	4.02214	4.30705	4.62575	4.98329	5.37932	5.83695	6.42593	7.09615	8.01395	9.04538	10.2705	11.7865	13.4539	15.1717	17.2046	19.2797	21.3419	23.662	0.452003	0.397577	0.386563	0.374106	0.358992	0.342039	0.329056	0.318147	0.323018	0.336844	0.363265	0.402558	0.456072	0.525524
2.04699	2.18603	2.27081	2.34728	2.41654	2.48095	2.54067	2.59999	2.65851	2.72017	2.78819	2.86213	2.94432	3.04058	3.1525	3.28494	3.44756	3.64153	3.87342	4.14193	4.4426	4.77238	5.14186	5.56301	6.08322	6.71418	7.53142	8.46595	9.65499	11.0398	12.5438	14.1536	15.9732	17.8083	19.7781	21.6713	0.30172	0.350557	0.328844	0.308204	0.291091	0.279281	0.273398	0.272214	0.284997	0.3049	0.335248	0.375577	0.429342	0.495158
2.55177	2.76641	2.91713	3.07941	3.23232	3.3777	3.50837	3.6229	3.72435	3.81979	3.91239	4.00901	4.11426	4.2332	4.37251	4.54085	4.73866	4.97995	5.26884	5.60568	5.98844	6.41246	6.87332	7.39407	8.03084	8.71061	9.63877	10.7088	11.9475	13.4919	15.2521	17.0864	19.3322	21.5841	23.8738	26.1919	0.547487	0.580163	0.582093	0.559357	0.549165	0.527448	0.498714	0.473297	0.45525	0.453174	0.467531	0.501449	0.555602	0.629642
2.77771	2.84752	2.97755	3.10863	3.21831	3.31695	3.40397	3.48371	3.55583	3.63045	3.71004	3.79303	3.88799	3.99415	4.12243	4.27193	4.45389	4.67672	4.94579	5.26962	5.63897	6.06069	6.52906	7.07078	7.74275	8.45863	9.43066	10.527	11.7956	13.3734	15.1264	16.8975	18.924	20.9893	23.068	25.1598	0.59198	0.517831	0.493782	0.443549	0.417057	0.391832	0.370703	0.358677	0.358702	0.373403	0.400373	0.439323	0.497777	0.573605
2.89023	2.91172	3.01465	3.10981	3.1845	3.2535	3.31653	3.38107	3.4447	3.51265	3.5877	3.66673	3.75789	3.86325	3.98606	4.13276	4.30754	4.51789	4.76887	5.06468	5.39896	5.76261	6.16166	6.59355	7.11352	7.6893	8.458	9.29503	10.3654	11.7064	13.1775	14.7502	16.6041	18.454	20.4288	22.2659	0.456853	0.434692	0.397005	0.342153	0.320696	0.305938	0.299422	0.301331	0.312896	0.334444	0.367087	0.409865	0.466628	0.537142
3.18693	3.39	3.53576	3.66997	3.79428	3.9066	4.00561	4.09473	4.17714	4.2594	4.3464	4.43817	4.54048	4.6596	4.79907	4.96401	5.16267	5.402	5.69389	6.03625	6.43619	6.87664	7.37675	7.93515	8.57499	9.37273	10.2728	11.4558	12.751	14.172	15.8323	17.5814	19.4425	21.7634	23.7563	25.7132	0.704776	0.563601	0.539966	0.509979	0.478874	0.447399	0.420291	0.403066	0.399805	0.412551	0.439528	0.482963	0.540915	0.622864
3.42493	3.69341	3.88783	4.0839	4.27627	4.45622	4.61528	4.75041	4.86579	4.97199	5.0734	5.18184	5.29904	5.43125	5.58702	5.77686	6.00053	6.27784	6.60893	7.00008	7.45114	7.95849	8.5046	9.10899	9.77445	10.5429	11.3968	12.4905	13.6741	14.9331	16.4422	18.0703	19.7967	21.968	23.83	25.7303	0.81608	0.730029	0.725979	0.718188	0.692292	0.653122	0.604049	0.559636	0.531664	0.521367	0.53126	0.567161	0.625099	0.709133
3.87995	3.9371	4.11312	4.27779	4.43336	4.57374	4.69333	4.79834	4.89683	4.99082	5.08572	5.18781	5.30204	5.43006	5.58118	5.7609	5.97727	6.23776	6.55322	6.93134	7.37038	7.8737	8.42409	9.04581	9.78741	10.5937	11.6077	12.6745	13.9678	15.4081	16.8721	18.4336	20.1163	21.8046	23.4951	25.1051	0.374512	0.681149	0.651996	0.62178	0.580664	0.538758	0.50074	0.473256	0.460417	0.466112	0.490645	0.533737	0.594154	0.681632
3.79161	4.29412	4.51214	4.73372	4.95562	5.15983	5.33805	5.48909	5.62108	5.73734	5.85014	5.96744	6.09607	6.2396	6.40867	6.60603	6.8466	7.13769	7.48868	7.90579	8.39553	8.9377	9.53924	10.1767	10.8775	11.6933	12.571	13.565	14.7896	16.0773	17.5689	19.2618	20.9977	23.2182	25.1653	27.1114	0.852181	0.837056	0.830426	0.818063	0.786304	0.737622	0.679065	0.626963	0.589809	0.572309	0.582294	0.619361	0.676636	0.761081
4.55439	4.6514	4.91279	5.21436	5.54202	5.87776	6.18959	6.45853	6.67609	6.85711	7.01612	7.17009	7.322	7.4958	7.68857	7.916	8.18015	8.49809	8.87683	9.32279	9.83112	10.4042	11.0058	11.657	12.3607	13.1172	13.9853	15.0771	16.2301	17.5473	19.1457	20.8407	22.7453	24.806	26.9699	29.351	1.28781	1.05737	1.10164	1.14497	1.15973	1.13261	1.06472	0.972023	0.881331	0.814671	0.78172	0.783072	0.820908	0.890779
4.15954	4.65195	4.82261	4.98618	5.12736	5.25585	5.36609	5.47052	5.5621	5.65746	5.75756	5.86121	5.97865	6.11458	6.27222	6.45647	6.67578	6.9383	7.25074	7.62475	8.05452	8.54977	9.08193	9.6718	10.3665	11.1163	12.0929	13.1598	14.5498	16.1664	17.8456	19.6275	21.5828	23.5674	25.5447	27.2666	0.592389	0.707127	0.661145	0.610511	0.564238	0.519969	0.48338	0.463887	0.457936	0.468614	0.498852	0.544583	0.609337	0.689793
4.50347	5.02692	5.24735	5.47337	5.68578	5.87802	6.0465	6.18767	6.31116	6.42755	6.54173	6.6588	6.79151	6.93842	7.11294	7.31495	7.55409	7.83774	8.18574	8.59933	9.09366	9.65021	10.2851	10.9683	11.7314	12.6169	13.5952	14.6553	15.946	17.2969	18.8575	20.6242	22.4509	24.7568	26.7931	28.7781	1.04111	0.88772	0.859251	0.82573	0.777181	0.718501	0.657837	0.61171	0.579703	0.570744	0.586016	0.622163	0.684663	0.775446
4.52553	5.02043	5.23045	5.41523	5.5898	5.7387	5.87277	5.98829	6.0919	6.19737	6.30059	6.41294	6.53643	6.67718	6.84203	7.03593	7.26763	7.5435	7.87563	8.2655	8.72884	9.25383	9.83477	10.477	11.2117	12.0048	12.9636	13.9973	15.2706	16.5493	17.9669	19.4808	21.0409	22.9475	24.5122	26.0602	0.704187	0.807906	0.762603	0.711267	0.659091	0.602733	0.554897	0.522379	0.507445	0.511318	0.535971	0.576356	0.640664	0.727734
5.71757	5.69413	5.99333	6.33056	6.6955	7.0677	7.41854	7.71665	7.96115	8.16486	8.33962	8.50851	8.68038	8.86316	9.07042	9.31063	9.59759	9.9415	10.3437	10.8167	11.37	11.9738	12.6359	13.3156	14.0153	14.8314	15.6326	16.6408	17.7921	18.9622	20.3916	21.9032	23.6463	25.6736	27.6141	29.7751	1.19147	1.20354	1.24435	1.28337	1.29928	1.26808	1.19009	1.08729	0.98252	0.903737	0.858052	0.857649	0.887797	0.959487
4.95771	5.44599	5.69164	5.94693	6.18495	6.40598	6.59594	6.75575	6.8953	7.01984	7.14186	7.26853	7.40521	7.55906	7.73385	7.93899	8.1891	8.48997	8.85204	9.29131	9.81714	10.4175	11.0888	11.827	12.5859	13.4499	14.3134	15.329	16.4591	17.5432	18.8484	20.2465	21.8083	23.7338	25.478	27.278	1.16246	0.974186	0.948632	0.918019	0.868407	0.804561	0.734232	0.67323	0.633004	0.614742	0.622456	0.657952	0.71938	0.805469
5.48534	5.91362	6.16993	6.41332	6.6465	6.85669	7.04124	7.19577	7.33328	7.45638	7.58126	7.70824	7.84708	8.00957	8.18869	8.39881	8.64556	8.94971	9.31257	9.7505	10.2758	10.881	11.5775	12.3359	13.1568	14.1054	15.0875	16.3013	17.5597	18.8575	20.3459	21.9249	23.5601	25.4868	27.2919	29.2271	0.78025	0.993482	0.954615	0.913004	0.856179	0.791984	0.721422	0.665056	0.629336	0.615724	0.628022	0.665876	0.727811	0.816908
5.83247	6.08741	6.39776	6.73542	7.08772	7.44431	7.76466	8.03427	8.2556	8.4424	8.61262	8.7769	8.94515	9.13139	9.33121	9.57016	9.84767	10.1722	10.5564	11.0081	11.5391	12.1225	12.7514	13.4181	14.1397	14.8715	15.7207	16.5807	17.6699	18.8716	20.1035	21.4519	22.9791	25.0048	26.7272	28.448	0.925128	1.21405	1.24462	1.26507	1.25635	1.20896	1.11873	1.01275	0.921683	0.855388	0.82466	0.82599	0.866546	0.932482
6.75333	6.70983	7.00216	7.3002	7.59293	7.8633	8.10479	8.30381	8.47378	8.6206	8.75965	8.90703	9.05904	9.22542	9.42117	9.65042	9.90815	10.2333	10.6152	11.0899	11.6588	12.3253	13.0885	13.9159	14.7902	15.7695	16.7741	17.8466	19.1079	20.44	21.8503	23.4797	25.2253	27.6089	29.6285	31.6433	1.10353	1.17175	1.14349	1.11081	1.05917	0.9819	0.896792	0.812381	0.755821	0.719071	0.716249	0.745232	0.800553	0.889524
6.88272	7.02635	7.34062	7.67336	8.02487	8.36092	8.65974	8.91232	9.11769	9.28995	9.45504	9.60971	9.77989	9.95961	10.1665	10.402	10.6839	11.0258	11.4335	11.9226	12.5113	13.1687	13.8997	14.6723	15.5222	16.3177	17.2523	18.2654	19.3382	20.6294	22.1243	23.6285	25.3484	27.1253	28.9825	31.0257	1.56853	1.29102	1.28326	1.27483	1.23672	1.1709	1.07268	0.970268	0.882885	0.826576	0.804507	0.816197	0.863012	0.945872
6.96724	7.53339	7.80086	8.06955	8.31666	8.54242	8.73189	8.89366	9.03688	9.16768	9.29664	9.43153	9.58387	9.74612	9.9329	10.1514	10.4087	10.7131	11.0845	11.5177	12.0398	12.6536	13.3575	14.1359	14.9913	15.9858	16.9702	18.1984	19.4549	20.8171	22.4455	24.1429	25.9282	28.1827	30.4052	32.7868	1.45202	1.15478	1.08555	1.01424	0.936224	0.853343	0.767865	0.702622	0.662062	0.647683	0.65828	0.69971	0.760907	0.849448
8.42563	8.75214	9.04552	9.32582	9.58911	9.82971	10.0431	10.2231	10.3807	10.5202	10.6633	10.8022	10.9588	11.1349	11.3371	11.5731	11.8541	12.194	12.5976	13.0787	13.6624	14.3315	15.1002	15.9209	16.8799	17.8358	19.058	20.3467	21.7398	23.3528	24.9845	26.4957	28.0822	29.5847	31.0166	32.5666	0.978765	1.23468	1.16172	1.0873	1.01247	0.926055	0.846913	0.771458	0.722505	0.698506	0.71168	0.752989	0.818841	0.91603
11.5116	11.7625	12.2374	12.716	13.1995	13.6843	14.1429	14.5279	14.8548	15.1257	15.366	15.6002	15.8367	16.0866	16.3594	16.6698	17.0208	17.4252	17.8964	18.4298	19.0511	19.754	20.5115	21.3307	22.1964	23.0871	23.9863	25.0576	26.1669	27.3356	28.7292	30.1873	31.7046	33.5666	35.2914	37.1206	1.82477	1.92875	1.89295	1.85456	1.81276	1.73039	1.60023	1.45858	1.3125	1.21525	1.15535	1.14354	1.16838	1.23557
11.1484	11.9321	12.4085	12.9032	13.4092	13.9089	14.3715	14.7648	15.0871	15.3625	15.5959	15.8296	16.0688	16.3059	16.5782	16.8747	17.2176	17.6217	18.0814	18.6275	19.2486	19.9713	20.7502	21.5994	22.4386	23.3605	24.3579	25.4794	26.6217	27.9618	29.5743	31.2604	33.1651	35.6102	38.0008	40.636	1.93673	1.99955	1.95449	1.91584	1.86151	1.77203	1.63293	1.46932	1.32699	1.21603	1.15219	1.13265	1.15063	1.22076
11.6174	11.9141	12.3917	12.8849	13.3994	13.8956	14.3589	14.7426	15.0636	15.3253	15.5666	15.7866	16.0123	16.2428	16.5047	16.8118	17.1383	17.536	18.0025	18.5523	19.1734	19.9009	20.7021	21.5423	22.4024	23.3026	24.3411	25.4488	26.6429	28.2135	30.0485	31.9367	34.3015	36.9781	40.0315	43.6387	2.3794	1.99773	1.95594	1.91729	1.86521	1.7656	1.61838	1.45866	1.30881	1.19185	1.13072	1.11455	1.13782	1.20324
12.0962	12.2531	12.7522	13.2646	13.7967	14.3239	14.8063	15.2201	15.5691	15.8493	16.0952	16.3187	16.5587	16.8042	17.072	17.3783	17.721	18.1322	18.6127	19.1693	19.818	20.565	21.3832	22.2536	23.1546	24.093	25.1389	26.1397	27.4549	29.1512	31.015	33.3467	36.6033	40.6162	45.4021	50.9265	1.96466	2.08142	2.03837	2.00673	1.95086	1.85216	1.7109	1.5428	1.37323	1.25398	1.17828	1.15685	1.17803	1.24344
0	12.1103	12.3044	12.7976	13.3139	13.8475	14.3733	14.8586	15.2692	15.6109	15.8935	16.1347	16.3637	16.5978	16.8412	17.1158	17.4178	17.7634	18.1777	18.6601	19.2207	19.8777	20.6179	21.4692	22.3424	23.2409	24.1576	25.1358	26.1072	27.4311	28.7912	30.1505	32.2578	35.139	40.0797	45.6417	0	1.89701	2.09618	2.05467	2.0127	1.95824	1.86006	1.70961	1.54339	1.37643	1.24618	1.18216	1.15511	1.17844
0	12.1587	12.3487	12.8492	13.3665	13.9004	14.4296	14.914	15.3354	15.6711	15.9555	16.2084	16.4333	16.6723	16.9189	17.1956	17.5172	17.8746	18.2976	18.7898	19.3871	20.0774	20.8589	21.744	22.6885	23.6134	24.6056	25.4971	26.7288	28.0534	29.3208	31.3608	33.9952	37.0407	42.2741	48.0916	0	1.80338	2.10374	2.05824	2.02141	1.96467	1.86235	1.71705	1.54789	1.38966	1.27159	1.19888	1.17628	1.20746
12.3198	12.2708	12.7539	13.2486	13.7577	14.256	14.7009	15.0909	15.4075	15.6795	15.9223	16.159	16.3952	16.6477	16.9295	17.2333	17.6	18.017	18.522	19.1041	19.7997	20.5897	21.4862	22.4145	23.3553	24.3697	25.3358	26.4413	27.9443	29.3123	31.1949	34.1748	37.6737	44.4342	51.7198	61.842	2.21352	2.05111	1.99247	1.94354	1.87201	1.77005	1.62193	1.46939	1.32471	1.22794	1.17447	1.17367	1.20633	1.28923
10.7835	11.3879	11.6478	11.8454	12.0155	12.1597	12.2841	12.4125	12.5332	12.6644	12.8014	12.9611	13.1326	13.3282	13.5476	13.8034	14.1041	14.4462	14.8368	15.2989	15.8368	16.4504	17.1303	17.8775	18.7192	19.5096	20.4813	21.4484	22.4925	23.7449	25.0136	26.4113	27.9981	29.6969	31.4991	33.4186	1.56596	1.18815	1.02146	0.878469	0.770781	0.687174	0.640648	0.618483	0.619866	0.649628	0.691883	0.75305	0.833397	0.938257
11.96	11.9307	12.2104	12.4612	12.6701	12.8471	12.9989	13.137	13.2745	13.4132	13.5532	13.709	13.8835	14.0805	14.3011	14.5488	14.8473	15.195	15.5913	16.059	16.6001	17.2237	17.9291	18.7121	19.5438	20.4569	21.4266	22.6257	23.8497	25.1969	26.9127	28.8401	31.1632	34.2006	37.1058	40.1386	1.38072	1.36484	1.17711	1.02633	0.900892	0.802439	0.72303	0.683923	0.667338	0.677757	0.716491	0.770588	0.851937	0.94891
12.371	12.3904	12.7521	13.0911	13.3803	13.6377	13.8469	14.0396	14.2047	14.3589	14.5186	14.6919	14.883	15.0925	15.3292	15.6063	15.926	16.2878	16.7125	17.2141	17.7979	18.4659	19.2372	20.0597	21.0107	21.9408	23.1103	24.2512	25.6787	27.4355	29.3264	31.4691	34.1506	37.0486	40.261	43.7795	1.70087	1.61549	1.45111	1.30013	1.1574	1.03363	0.929998	0.846406	0.803721	0.79514	0.814273	0.861923	0.937331	1.03611
12.6906	13.1308	13.5918	14.0162	14.4035	14.7548	15.061	15.3187	15.5348	15.7377	15.9307	16.1209	16.3313	16.5611	16.8231	17.1211	17.4636	17.8631	18.3237	18.8662	19.4995	20.2342	21.0402	21.9386	22.9619	23.9436	25.1729	26.3895	27.8218	29.7111	31.8641	34.2096	37.2881	40.6214	44.5155	49.0423	1.67601	1.9283	1.78546	1.63697	1.49229	1.35714	1.21964	1.09714	1.00692	0.961086	0.957847	0.98889	1.05324	1.15076
12.3835	13.2707	13.7431	14.199	14.6288	15.0284	15.3756	15.6651	15.9135	16.1333	16.3283	16.5345	16.748	16.9928	17.2571	17.5567	17.905	18.3088	18.7852	19.3412	20.0041	20.7562	21.5958	22.5412	23.4973	24.5153	25.6995	26.9158	28.1874	29.9488	32.1728	34.4914	37.8407	41.8685	47.1281	54.1565	2.40011	2.02418	1.89245	1.76136	1.63018	1.48321	1.33366	1.20108	1.09352	1.03057	1.01386	1.0287	1.09968	1.18947
0	13.3698	13.4025	13.8962	14.3833	14.8524	15.2863	15.6676	15.9919	16.2611	16.4887	16.709	16.922	17.1478	17.3891	17.6662	17.9868	18.341	18.7648	19.2583	19.8472	20.5409	21.3646	22.2819	23.2494	24.3509	25.3218	26.5497	27.7558	29.0102	30.8542	33.0092	35.0774	38.2711	41.3649	45.7247	0	2.06606	2.10886	1.99421	1.87945	1.75256	1.60819	1.45015	1.30264	1.19196	1.11255	1.07491	1.09328	1.14587
13.1663	13.0203	13.4407	13.8256	14.179	14.4987	14.7742	15.0095	15.2145	15.3997	15.5805	15.7719	15.977	16.203	16.4486	16.749	17.0902	17.4946	17.9693	18.5385	19.2166	19.9993	20.9077	21.8816	22.9848	23.939	25.1748	26.3783	27.6925	29.7123	32.0081	34.4049	38.1881	42.0004	47.451	53.7136	1.87937	1.82328	1.66583	1.52223	1.38579	1.24815	1.12246	1.02031	0.951604	0.916606	0.924184	0.966105	1.03432	1.15347
11.4656	12.4529	12.827	13.1731	13.4786	13.7515	13.9862	14.1879	14.366	14.5411	14.7064	14.8889	15.0858	15.3033	15.5496	15.8332	16.1711	16.5665	17.0379	17.5952	18.2587	19.0442	19.9196	20.873	21.876	22.8901	24.0542	25.1077	26.6786	28.5485	30.5321	33.5896	37.7106	44.2515	51.9761	60.9418	1.7258	1.65769	1.49409	1.35397	1.22578	1.09924	0.997232	0.909237	0.860513	0.847576	0.867135	0.916672	1.00486	1.11529
11.6501	12.1945	12.5419	12.8511	13.1305	13.3749	13.5762	13.7649	13.9281	14.0869	14.2561	14.4286	14.6215	14.84	15.0889	15.3756	15.7052	16.094	16.5611	17.1098	17.7671	18.527	19.3847	20.3445	21.4024	22.3344	23.5158	24.7431	25.9576	27.849	30.2602	32.7003	36.576	40.3039	45.8364	52.7496	2.3109	1.54832	1.38877	1.24719	1.1215	1.00383	0.908523	0.843348	0.80783	0.806885	0.833561	0.890086	0.976943	1.09514
11.1977	12.0924	12.4324	12.7343	13.007	13.2353	13.4352	13.6161	13.7726	13.9296	14.0935	14.2661	14.4578	14.6774	14.9263	15.2122	15.551	15.9448	16.4131	16.9729	17.6324	18.4172	19.3024	20.2593	21.3189	22.2658	23.4929	24.5621	25.9037	27.9337	30.125	32.6832	36.7537	41.1419	47.3687	54.39	1.38167	1.5174	1.35059	1.20864	1.08397	0.97954	0.88761	0.826828	0.793515	0.799883	0.829183	0.891049	0.983472	1.10581
11.6012	11.973	12.3039	12.595	12.8453	13.0637	13.2602	13.4252	13.5824	13.7379	13.896	14.0682	14.2628	14.4721	14.7201	15.0018	15.3347	15.7217	16.1872	16.75	17.4135	18.1852	19.0866	20.042	21.0336	22.1449	23.1791	24.3741	26.0166	27.5647	29.7654	33.1841	37.1749	45.0532	53.6964	65.7968	2.26294	1.46866	1.31442	1.17088	1.05075	0.938346	0.853189	0.797328	0.770668	0.776086	0.814432	0.878761	0.968642	1.09207
11.4371	11.8779	12.141	12.3685	12.5489	12.7087	12.8602	12.9968	13.139	13.2852	13.447	13.6242	13.8169	14.0332	14.276	14.5613	14.8775	15.2492	15.6735	16.1605	16.7322	17.3693	18.106	18.9196	19.7581	20.708	21.6536	22.7333	23.9173	25.0285	26.235	27.5573	28.9472	30.7308	32.2742	33.809	1.1635	1.28425	1.10498	0.958044	0.844717	0.764615	0.717792	0.694819	0.699755	0.72804	0.772729	0.84266	0.928535	1.03553
11.4766	11.6907	11.9598	12.1985	12.3919	12.566	12.7207	12.8615	12.9983	13.1446	13.2934	13.4657	13.6537	13.8687	14.1055	14.3949	14.7124	15.0939	15.5341	16.0561	16.6726	17.367	18.1629	19.0239	19.9956	20.9358	22.0507	23.1344	24.2894	25.611	26.9232	28.183	29.595	31.0389	32.6704	34.6022	1.11846	1.27014	1.10534	0.972889	0.862017	0.776839	0.722327	0.696214	0.689273	0.711974	0.758936	0.826882	0.924134	1.03643
11.8022	12.5272	12.8168	13.0661	13.2887	13.471	13.6342	13.7779	13.9261	14.0727	14.2308	14.402	14.5867	14.802	15.0489	15.3326	15.6417	16.0216	16.4626	16.9702	17.583	18.2797	19.0831	19.9827	20.9648	22.0531	23.1302	24.4433	25.8764	27.3216	29.0773	31.1518	33.4641	36.732	39.8215	43.1122	1.74775	1.39224	1.20394	1.06107	0.935077	0.836503	0.769511	0.728812	0.720149	0.734019	0.771917	0.840712	0.927033	1.04389
12.2805	12.9043	13.2193	13.499	13.7429	13.9564	14.1346	14.2981	14.4554	14.5982	14.7628	14.9357	15.1296	15.3449	15.5926	15.8752	16.1951	16.5773	17.0216	17.5542	18.1768	18.884	19.7073	20.6259	21.6308	22.7819	23.9028	25.2881	26.9118	28.5795	30.7035	33.417	36.5436	41.0942	45.514	50.2141	1.33104	1.49449	1.31007	1.15218	1.02494	0.914873	0.829487	0.782441	0.759205	0.769461	0.800611	0.867603	0.953103	1.06886
13.249	13.1702	13.523	13.8261	14.0958	14.3246	14.5313	14.7148	14.8687	15.028	15.1961	15.3749	15.5671	15.7811	16.03	16.311	16.6423	17.027	17.4682	17.9945	18.6176	19.3411	20.1654	21.1026	22.1698	23.1977	24.3889	25.7523	27.1872	29.0895	31.5257	34.0564	37.3321	41.5339	46.7574	53.4839	1.70676	1.5865	1.40494	1.24246	1.10813	0.988133	0.897439	0.831501	0.797342	0.794666	0.823246	0.880488	0.965901	1.07763
0	12.5981	13.0289	13.3976	13.7242	14.0223	14.2779	14.4975	14.6913	14.8616	15.0241	15.1951	15.3724	15.572	15.7883	16.0336	16.3358	16.6755	17.0673	17.538	18.0832	18.7318	19.4944	20.37	21.3184	22.4361	23.4734	24.6671	25.9196	27.4837	29.3159	31.2278	33.7311	37.2445	42.0275	47.7366	0	1.29965	1.62578	1.4613	1.30989	1.17699	1.05603	0.96082	0.882538	0.839687	0.834059	0.857961	0.911948	1.00268
0	12.4661	13.3328	13.7314	14.0833	14.4042	14.693	14.9428	15.1592	15.3522	15.5311	15.7045	15.9033	16.105	16.3334	16.5902	16.8839	17.2389	17.648	18.1318	18.6937	19.3649	20.1756	21.0879	22.0986	23.1987	24.4261	25.6816	26.8998	28.5406	30.37	32.4056	35.318	39.0137	44.6598	50.9554	0	1.71616	1.73657	1.57475	1.41767	1.27831	1.15621	1.04261	0.956751	0.906078	0.888053	0.905577	0.960085	1.03942
0	12.4666	13.4377	13.8317	14.1743	14.4947	14.774	15.0145	15.2291	15.4173	15.6002	15.7756	15.9669	16.1746	16.4073	16.6667	16.9707	17.3117	17.7329	18.2138	18.8054	19.4886	20.2851	21.2468	22.2775	23.4669	24.5991	25.9965	27.2247	28.7143	30.8196	33.1298	35.8783	39.9981	44.5301	50.4875	0	1.96181	1.72714	1.55474	1.40483	1.26649	1.13626	1.03323	0.954027	0.898221	0.888291	0.908688	0.968452	1.04791
12.4582	13.479	13.8649	14.2037	14.5113	14.781	15.0258	15.2311	15.4235	15.6003	15.78	15.9769	16.1874	16.4238	16.6904	16.9841	17.3405	17.7619	18.2622	18.8572	19.5571	20.3953	21.3716	22.4759	23.5803	24.8563	26.008	27.423	29.2169	30.9261	33.1785	36.7022	40.938	48.9312	57.4963	68.6482	1.83165	1.71769	1.53629	1.37997	1.2469	1.12192	1.02209	0.941144	0.896466	0.89744	0.919512	0.976277	1.06487	1.19441
12.6395	13.4151	13.8083	14.1501	14.4567	14.7269	14.9672	15.1776	15.36	15.5424	15.7225	15.9157	16.1296	16.3604	16.6269	16.9295	17.284	17.7102	18.1955	18.7844	19.4849	20.3087	21.2893	22.3515	23.5111	24.7245	26.0464	27.2206	28.9248	30.9381	33.0898	36.4295	40.9235	47.9715	56.3252	66.2036	1.44636	1.69958	1.52404	1.37223	1.24114	1.12282	1.01827	0.941237	0.902082	0.897124	0.915819	0.977139	1.0617	1.19192
13.4776	13.3469	13.7284	14.0548	14.3562	14.6134	14.8456	15.048	15.2343	15.4148	15.6001	15.7903	16.0045	16.2356	16.5023	16.8127	17.1728	17.5949	18.1035	18.6944	19.4084	20.2656	21.2607	22.3463	23.4894	24.724	26.0028	27.1996	28.9419	30.9264	33.0413	36.3903	40.8434	48.2008	56.9159	67.224	2.13692	1.66467	1.49602	1.34206	1.21685	1.09226	1.00375	0.929123	0.890557	0.89048	0.919979	0.979225	1.08026	1.20288
13.1177	13.3703	13.739	14.0708	14.3735	14.6466	14.8668	15.0725	15.2568	15.4357	15.6201	15.8135	16.0307	16.2682	16.5365	16.8456	17.2129	17.6354	18.1379	18.7454	19.4712	20.3146	21.3061	22.4199	23.674	24.7833	26.1966	27.4844	28.894	31.0849	33.5683	36.2896	40.6771	45.064	51.5793	59.2837	2.45141	1.66464	1.48877	1.34318	1.21275	1.09004	0.997327	0.92802	0.894782	0.893705	0.922946	0.983341	1.08528	1.21192
13.3824	13.2295	13.5928	13.92	14.2078	14.4619	14.6941	14.8907	15.0705	15.2519	15.4386	15.6223	15.8347	16.0728	16.3497	16.6656	17.0216	17.4527	17.9634	18.5693	19.2913	20.1374	21.1504	22.2512	23.4674	24.6332	26.0244	27.1962	28.7982	30.9616	33.1294	36.1722	40.6811	46.8887	54.8208	63.8267	1.53946	1.63943	1.46483	1.31977	1.182	1.07088	0.97723	0.910793	0.883301	0.881944	0.914224	0.984024	1.08249	1.21016
13.0323	13.19	13.5552	13.8677	14.1575	14.4147	14.6382	14.8312	15.0174	15.1959	15.3769	15.5731	15.789	16.0328	16.2993	16.6185	16.9813	17.4148	17.924	18.5398	19.2677	20.1318	21.1265	22.2729	23.4979	24.6884	25.8921	27.4687	28.9333	30.6665	33.4255	36.51	40.7	46.7567	54.2748	65.9275	1.24775	1.63217	1.45561	1.31203	1.18323	1.07156	0.974619	0.90813	0.875507	0.884542	0.919209	0.98695	1.08567	1.2183
11.6026	11.6724	11.9388	12.1694	12.3658	12.5393	12.7067	12.859	13.0227	13.1885	13.3684	13.5633	13.7776	14.0131	14.2837	14.5993	14.9498	15.3478	15.8088	16.345	16.9664	17.6841	18.4817	19.3717	20.3644	21.3635	22.4898	23.5648	24.7567	26.0559	27.3296	28.5003	29.7864	31.0659	32.4323	33.8693	1.63691	1.27561	1.11781	0.98669	0.883142	0.811176	0.76926	0.753802	0.765421	0.801174	0.852117	0.925865	1.01874	1.12807
11.9272	11.9274	12.2008	12.445	12.6443	12.8209	12.9808	13.1351	13.2871	13.4484	13.6225	13.8116	14.0148	14.2485	14.5044	14.8015	15.1473	15.5289	15.9839	16.5139	17.1299	17.8285	18.6261	19.5303	20.5522	21.5561	22.6605	23.8853	25.1099	26.4903	28.0646	29.6148	31.2626	33.2197	35.259	37.6492	1.64216	1.29586	1.13184	0.993667	0.888891	0.806697	0.762201	0.742294	0.744988	0.777194	0.827003	0.897374	0.987611	1.10339
11.5201	12.1777	12.4524	12.6909	12.8961	13.0768	13.2395	13.3887	13.5411	13.6999	13.8717	14.0567	14.2601	14.4846	14.7459	15.0392	15.3815	15.7753	16.2307	16.7564	17.3726	18.0876	18.9078	19.8207	20.8302	21.9452	23.0426	24.3162	25.7313	27.1345	28.7771	30.732	32.868	35.6969	38.3845	41.3024	1.76013	1.32842	1.15695	1.01637	0.908166	0.828288	0.766395	0.745539	0.752788	0.779326	0.826609	0.891078	0.98623	1.10794
11.9889	12.2865	12.5669	12.8292	13.0356	13.2215	13.3873	13.541	13.693	13.8529	14.0255	14.203	14.4145	14.6404	14.8966	15.1884	15.5265	15.9153	16.3719	16.8975	17.5147	18.2335	19.0547	19.9736	21.0406	22.0558	23.2851	24.5854	25.9079	27.5263	29.3936	31.3345	33.7447	36.548	39.7782	43.66	1.1305	1.35814	1.17495	1.03476	0.926256	0.83738	0.779149	0.753782	0.747957	0.776931	0.82091	0.89269	0.987536	1.10306
12.4779	12.428	12.7286	12.9713	13.1926	13.3808	13.5507	13.7052	13.863	14.0238	14.1875	14.3752	14.5724	14.7979	15.0549	15.3485	15.6732	16.0661	16.5226	17.0487	17.6605	18.3671	19.1815	20.0983	21.1532	22.1672	23.3975	24.605	26.0314	27.8483	29.8325	31.8495	34.4839	37.4264	41.09	45.6091	1.7689	1.37299	1.20487	1.06489	0.949744	0.852341	0.794733	0.759432	0.75615	0.777823	0.819677	0.888563	0.981244	1.09789
11.7961	12.5143	12.8156	13.0667	13.3017	13.5019	13.6709	13.8288	13.9921	14.1553	14.3218	14.5136	14.7105	14.94	15.1962	15.4887	15.827	16.2193	16.67	17.1977	17.8221	18.5276	19.3375	20.2684	21.3469	22.3352	23.5181	24.8298	26.1943	27.9494	30.2252	32.6515	35.6922	39.7967	44.8606	51.6807	1.31189	1.40641	1.23651	1.09261	0.972497	0.881449	0.813757	0.77646	0.766381	0.785091	0.829011	0.895027	0.986815	1.10075
0	12.1582	12.6206	12.9556	13.2287	13.4663	13.6842	13.8656	14.0378	14.1968	14.3687	14.5333	14.7248	14.9272	15.1511	15.413	15.7092	16.0464	16.4399	16.9048	17.4486	18.0789	18.8167	19.6583	20.6383	21.6186	22.724	23.9731	25.263	26.4472	27.9553	30.0013	32.1493	35.2741	38.9722	43.8759	0	2.12026	1.45201	1.2874	1.14218	1.02274	0.919771	0.853855	0.807408	0.790286	0.808	0.847771	0.914012	1.00442
0	12.5437	12.9483	13.2861	13.5856	13.8417	14.0726	14.2759	14.4554	14.6331	14.8019	14.9942	15.1782	15.392	15.6359	15.9064	16.2088	16.5636	16.9745	17.4595	18.0336	18.7029	19.4842	20.4086	21.3992	22.5228	23.7456	24.8479	26.2028	27.7991	29.363	31.4466	34.4394	37.7894	44.0034	50.7901	0	1.21795	1.54289	1.37117	1.22415	1.09127	0.990174	0.908258	0.855226	0.84267	0.850533	0.892414	0.958731	1.04442
13.1883	13.0079	13.3581	13.6631	13.9344	14.1617	14.373	14.5548	14.732	14.9101	15.1023	15.2998	15.515	15.7589	16.0334	16.3498	16.7103	17.1377	17.6327	18.2255	18.919	19.7483	20.6942	21.7706	22.9557	24.1168	25.3212	26.8283	28.2872	29.9764	32.5652	35.4645	39.2814	44.7653	51.2593	61.0284	1.99821	1.55267	1.38126	1.23209	1.10885	1.00772	0.928673	0.874486	0.858093	0.870971	0.90551	0.9812	1.0781	1.20298
11.8829	11.9206	12.2097	12.4569	12.6763	12.8699	13.0462	13.2206	13.3915	13.5771	13.7785	13.9965	14.2414	14.5058	14.8071	15.1395	15.5224	15.9634	16.4695	17.0441	17.7134	18.4862	19.3469	20.3041	21.3302	22.4641	23.6015	24.7833	26.0851	27.3708	28.655	29.8827	31.2423	32.7039	34.072	35.4392	1.44205	1.34375	1.1893	1.05391	0.958093	0.881632	0.842469	0.832312	0.846836	0.882377	0.941573	1.02468	1.12428	1.24944
11.6456	12.225	12.5283	12.7828	12.996	13.1852	13.3568	13.5217	13.6926	13.8727	14.066	14.2768	14.5016	14.7613	15.0486	15.3757	15.7377	16.1699	16.6556	17.2264	17.8682	18.632	19.4887	20.4421	21.4548	22.6097	23.7807	24.9503	26.2782	27.6846	29.1467	30.7716	32.5868	34.5375	36.4825	38.4794	1.82515	1.36474	1.19842	1.05888	0.954089	0.874883	0.829347	0.812195	0.821706	0.858464	0.908867	0.986763	1.08763	1.20432
12.3185	12.5665	12.8655	13.1233	13.3489	13.5439	13.7183	13.8906	14.0587	14.2371	14.4307	14.6352	14.8658	15.1229	15.4016	15.7321	16.0987	16.5198	17.002	17.5715	18.2276	18.9954	19.8556	20.8346	21.8539	23.0286	24.2133	25.5045	27.0069	28.5309	30.1083	31.8643	33.8521	36.3103	38.6559	41.118	1.2339	1.4057	1.23798	1.0935	0.977556	0.896945	0.842009	0.819388	0.825892	0.852954	0.914569	0.98748	1.08456	1.20763
12.5508	12.7261	13.0395	13.3035	13.5258	13.7284	13.9122	14.0829	14.2565	14.4315	14.623	14.8331	15.0562	15.308	15.5976	15.9211	16.2879	16.7087	17.1957	17.7704	18.4222	19.2048	20.065	21.0479	22.0869	23.2655	24.5104	25.8036	27.3575	29.0132	30.6985	32.5857	34.8119	37.4131	40.155	43.0615	1.28854	1.43344	1.25374	1.10823	0.993779	0.906254	0.853096	0.823257	0.829836	0.860039	0.913657	0.989107	1.08409	1.20465
12.1641	12.9361	13.2516	13.5306	13.7679	13.9728	14.1601	14.3381	14.5059	14.6848	14.8803	15.0832	15.3161	15.561	15.8557	16.1824	16.5481	16.9698	17.4661	18.0352	18.7012	19.4617	20.3497	21.3304	22.4703	23.5877	24.9297	26.2712	27.6936	29.4301	31.4347	33.4546	36.0996	39.0697	42.5419	46.594	1.75787	1.47227	1.29657	1.15004	1.02605	0.934766	0.872056	0.846516	0.844166	0.870045	0.921234	0.998006	1.09186	1.21809
12.5951	13.2397	13.5809	13.8656	14.118	14.3407	14.5312	14.716	14.8986	15.0812	15.2731	15.4825	15.7152	15.9675	16.246	16.5732	16.9403	17.3669	17.862	18.4347	19.1024	19.8904	20.7757	21.7925	22.8482	24.0701	25.3368	26.6969	28.3691	30.1999	32.1382	34.5439	37.5463	41.4526	45.6523	50.2249	1.37489	1.538	1.3621	1.21395	1.08406	0.985223	0.914531	0.872919	0.867457	0.891136	0.931275	1.00678	1.10373	1.22789
13.0669	13.4585	13.8365	14.1486	14.416	14.6577	14.8778	15.0668	15.2543	15.4405	15.6373	15.8497	16.0831	16.3413	16.6281	16.9586	17.3361	17.7696	18.2742	18.8474	19.5157	20.3122	21.2022	22.2119	23.3984	24.492	25.8171	27.2221	28.6801	30.598	32.9849	35.4313	38.6662	42.8231	48.2992	55.7302	1.34245	1.60607	1.43147	1.28161	1.15139	1.04247	0.968505	0.915203	0.9031	0.915132	0.955356	1.02248	1.11977	1.24547
0	13.2934	13.643	14.0096	14.3397	14.6294	14.8857	15.114	15.3229	15.5179	15.7141	15.9134	16.1282	16.3709	16.6286	16.9149	17.2561	17.6379	18.0802	18.5874	19.1911	19.8881	20.6947	21.6121	22.6772	23.8956	25.0478	26.2922	27.7565	29.226	30.9024	33.2211	35.6582	38.5801	42.7853	48.4124	0	2.3343	1.67894	1.48788	1.34697	1.20824	1.10267	1.01629	0.964354	0.935373	0.941715	0.984711	1.05024	1.14705
0.89442	1.12666	1.43122	1.82078	2.25616	2.67236	3.01406	3.25779	3.41577	3.52034	3.59556	3.6564	3.71402	3.77463	3.83978	3.91442	4.00392	4.11088	4.23863	4.37964	4.53281	4.7082	4.92021	5.19521	5.52323	6.04817	6.70659	7.69836	9.10291	10.9109	14.0559	18.9393	25.8442	46.5402	71.8765	113.986	0.736507	0.950812	1.1295	1.25262	1.27757	1.19191	1.02673	0.838335	0.669711	0.543605	0.461488	0.420501	0.414388	0.437463
0.772519	0.877487	1.04428	1.26366	1.52283	1.79708	2.04974	2.25396	2.40731	2.51902	2.60544	2.67834	2.74681	2.81663	2.88811	2.966	3.05466	3.16568	3.31114	3.5064	3.76212	4.09471	4.52309	5.07037	5.75709	6.65313	7.6686	8.78461	9.97359	11.1242	12.1829	13.1817	14.1717	15.1231	16.0214	16.8919	0.430156	0.560499	0.674687	0.771907	0.828253	0.825207	0.765061	0.670226	0.570567	0.488194	0.430475	0.398144	0.392468	0.405111
0.774219	0.892916	1.04991	1.25354	1.49639	1.76205	2.01948	2.24444	2.42361	2.56134	2.66835	2.758	2.84453	2.93069	3.02252	3.12339	3.23847	3.37788	3.55451	3.78153	4.06873	4.42723	4.87812	5.43839	6.18232	7.04407	8.13899	9.3399	10.5797	11.8376	13.0685	14.156	15.2772	16.4646	17.4979	18.5548	0.405339	0.535353	0.647714	0.746967	0.814401	0.834229	0.801828	0.729878	0.642375	0.563296	0.505217	0.474548	0.46889	0.488618
0.708425	0.805737	0.973438	1.2009	1.48608	1.81052	2.135	2.41826	2.63708	2.79568	2.91131	3.00303	3.08463	3.16402	3.24698	3.3352	3.43482	3.5556	3.70676	3.90264	4.15527	4.47796	4.90385	5.43538	6.13367	7.03884	8.10203	9.40897	10.8523	12.2514	13.7169	15.144	16.4954	18.1018	19.3938	20.6369	0.462075	0.594077	0.732341	0.864928	0.964385	1.00387	0.96811	0.872805	0.748894	0.634333	0.544774	0.488938	0.464295	0.466917
0.520266	0.526343	0.544405	0.56454	0.58511	0.60534	0.624394	0.643661	0.663127	0.684464	0.708004	0.734394	0.764641	0.7983	0.833913	0.871706	0.913064	0.963769	1.03204	1.13021	1.27429	1.48459	1.77527	2.16325	2.63927	3.18331	3.77633	4.37602	4.96644	5.62015	6.31376	7.03855	7.93808	8.89147	9.86523	10.846	0.0345544	0.0644131	0.0709669	0.075965	0.0786948	0.081084	0.084056	0.0887086	0.095706	0.105585	0.118582	0.135268	0.15545	0.18018
0.602199	0.603776	0.63339	0.666696	0.699927	0.730516	0.757711	0.782098	0.805745	0.83018	0.856581	0.886307	0.919771	0.95724	0.998928	1.04336	1.09347	1.15426	1.23704	1.35308	1.52148	1.76242	2.0964	2.54597	3.11522	3.79927	4.56619	5.42527	6.30004	7.21962	8.16274	9.00781	9.85056	10.6707	11.4138	12.1972	0.0942971	0.103864	0.11239	0.117154	0.117629	0.115071	0.112649	0.11285	0.117093	0.125592	0.138654	0.157433	0.181427	0.211547
0.738393	0.853194	0.976821	1.11704	1.25906	1.38756	1.49429	1.57796	1.64574	1.70431	1.7606	1.82136	1.88949	1.96546	2.05014	2.14353	2.2524	2.38636	2.55846	2.78301	3.07914	3.45314	3.91329	4.45189	5.05621	5.69089	6.33497	6.98346	7.56593	8.1061	8.6582	9.16504	9.68786	10.3175	10.905	11.5703	0.335645	0.384862	0.42993	0.452731	0.447387	0.418396	0.378392	0.339891	0.313593	0.301361	0.305872	0.325315	0.35785	0.401563
0.766695	0.825889	0.916603	1.0144	1.10671	1.18559	1.2487	1.29966	1.34371	1.38446	1.42794	1.47502	1.53131	1.59442	1.66453	1.74195	1.8318	1.94254	2.0889	2.28596	2.55666	2.91478	3.37045	3.93544	4.59195	5.31621	6.08818	6.86423	7.58683	8.29487	8.96491	9.5396	10.1507	10.7302	11.3535	12.0461	0.263034	0.287573	0.309161	0.312038	0.297923	0.27374	0.248518	0.22928	0.22058	0.222978	0.23754	0.262594	0.296695	0.341421
0.695609	0.762396	0.811608	0.86113	0.905509	0.942798	0.974109	1.00123	1.027	1.0534	1.08284	1.11623	1.15599	1.20151	1.25221	1.30801	1.37289	1.45215	1.55758	1.70383	1.91012	2.19799	2.58697	3.08797	3.69915	4.41656	5.15735	5.9623	6.73666	7.45133	8.17196	8.86051	9.53311	10.3475	11.013	11.6719	0.150599	0.162222	0.167277	0.163946	0.155107	0.144422	0.13624	0.133134	0.136204	0.145245	0.162305	0.18488	0.21543	0.253056
0.777463	0.810362	0.867126	0.926749	0.980478	1.0257	1.06318	1.09598	1.1262	1.1563	1.18907	1.22565	1.2681	1.31636	1.36805	1.4258	1.49186	1.57316	1.67976	1.82867	2.03726	2.32601	2.71372	3.21204	3.82993	4.51612	5.31963	6.12732	6.98485	7.82757	8.61849	9.372	10.1237	10.8535	11.5374	12.1824	0.165664	0.191519	0.198338	0.195361	0.18456	0.171434	0.159893	0.153721	0.154162	0.161789	0.176153	0.198198	0.226592	0.262985
0.770342	0.788149	0.830082	0.872586	0.910787	0.94304	0.97106	0.996557	1.02029	1.04595	1.07364	1.10492	1.14178	1.18351	1.22968	1.28001	1.33696	1.40686	1.49942	1.629	1.81396	2.08306	2.45476	2.95442	3.60415	4.35814	5.23382	6.13442	7.08479	8.0501	8.96592	9.83991	10.7464	11.5813	12.4081	13.2103	0.151865	0.141369	0.145546	0.143279	0.136415	0.128363	0.123013	0.121983	0.125903	0.135745	0.150996	0.17267	0.200392	0.235847
0.738473	0.736885	0.761067	0.785589	0.808225	0.828035	0.846485	0.86512	0.884003	0.904997	0.928086	0.954448	0.984811	1.01834	1.05551	1.09491	1.13891	1.19222	1.26312	1.36182	1.50599	1.71434	2.01042	2.42374	2.98258	3.65529	4.47318	5.39284	6.34509	7.32648	8.35376	9.32981	10.3316	11.4654	12.4447	13.4548	0.108247	0.0893191	0.0911849	0.0898312	0.0878022	0.0861835	0.0867424	0.0904724	0.0968245	0.107097	0.121313	0.139109	0.161848	0.189536
0.701304	0.759425	0.78537	0.810802	0.834334	0.855253	0.874909	0.8938	0.913331	0.935078	0.958665	0.985395	1.01592	1.05032	1.0872	1.12565	1.1686	1.21956	1.28724	1.38224	1.52015	1.71966	2.0097	2.41075	2.95603	3.65359	4.50995	5.47224	6.55601	7.70148	8.83522	9.9451	11.105	12.159	13.1929	14.2296	0.0895526	0.0914381	0.093612	0.0927774	0.0908362	0.0895353	0.0899283	0.0929371	0.0993798	0.109248	0.122799	0.140098	0.16208	0.188672
0.730483	0.725509	0.750329	0.774563	0.797974	0.820166	0.840839	0.861414	0.883039	0.906335	0.931935	0.9607	0.99338	1.0301	1.0689	1.11055	1.15424	1.20477	1.26917	1.35828	1.48663	1.67403	1.94366	2.32581	2.84241	3.5341	4.36099	5.40084	6.58519	7.82431	9.22948	10.7477	12.3121	14.2349	15.7983	17.2149	0.0558485	0.0880896	0.090803	0.0919026	0.0921356	0.0922655	0.0938494	0.0982981	0.104854	0.115221	0.128944	0.146681	0.168276	0.194559
0.690682	0.740383	0.760565	0.780944	0.801874	0.821276	0.841191	0.860796	0.882973	0.906201	0.932504	0.961479	0.995123	1.03279	1.0737	1.11654	1.16165	1.21324	1.27786	1.36575	1.49188	1.67094	1.92742	2.27992	2.74679	3.36331	4.07332	4.91338	5.87176	6.84894	7.92567	9.155	10.5095	12.1924	13.6945	15.0861	0.0998819	0.0801025	0.0815624	0.083132	0.084211	0.086244	0.0899288	0.0953476	0.104014	0.114648	0.129097	0.146855	0.167816	0.193033
0.749459	0.804113	0.82712	0.850192	0.871268	0.89171	0.911609	0.931926	0.953346	0.976739	1.00297	1.03237	1.06586	1.1035	1.1446	1.18836	1.23428	1.28735	1.35309	1.44268	1.57107	1.75369	2.01146	2.36578	2.83664	3.44213	4.15585	4.97944	5.93009	6.93794	8.01682	9.21151	10.5087	11.9352	13.2232	14.4191	0.107468	0.086483	0.0876085	0.0882784	0.0880893	0.0890682	0.0914558	0.0968054	0.104933	0.115575	0.129756	0.147484	0.168788	0.195254
0.7936	0.821856	0.843633	0.866344	0.88876	0.910787	0.932704	0.955651	0.97952	1.00535	1.03409	1.0668	1.10412	1.14573	1.19224	1.24352	1.29698	1.35617	1.42675	1.51909	1.6456	1.81908	2.06373	2.38674	2.81716	3.3423	3.96366	4.65746	5.43955	6.21808	7.04903	8.00781	9.06802	10.4663	11.7753	13.0573	0.130546	0.0894908	0.0908074	0.0919781	0.0932056	0.0959136	0.0993184	0.105738	0.114387	0.125922	0.140907	0.159912	0.182381	0.208905
0.814901	0.878993	0.904928	0.931937	0.95869	0.984325	1.00893	1.03382	1.06021	1.08778	1.11926	1.15418	1.19393	1.23991	1.29134	1.34824	1.40786	1.47343	1.54877	1.64619	1.7749	1.95761	2.21148	2.5513	3.01622	3.58057	4.29679	5.09369	5.97368	6.97671	8.06139	9.15575	10.4562	11.8828	13.35	14.9129	0.126363	0.104562	0.105625	0.106769	0.107578	0.107917	0.111221	0.116962	0.125598	0.137695	0.15358	0.17369	0.199126	0.228427
0.891519	0.926917	0.953543	0.980054	1.00566	1.03013	1.05409	1.07846	1.10407	1.1318	1.16277	1.19733	1.2372	1.28362	1.3367	1.39558	1.45812	1.52796	1.60659	1.70459	1.83542	2.01549	2.2584	2.58688	3.00997	3.53506	4.16316	4.8828	5.64873	6.53658	7.49279	8.43586	9.54556	10.6411	11.7981	13.0538	0.148408	0.105169	0.105644	0.105491	0.105411	0.106455	0.109339	0.11547	0.123921	0.136533	0.152599	0.174052	0.199118	0.229954
0.939575	1.01578	1.04663	1.07778	1.1086	1.13744	1.16511	1.19326	1.22252	1.25351	1.28825	1.3265	1.37063	1.42259	1.48225	1.55002	1.62521	1.70525	1.79469	1.90172	2.04175	2.22671	2.47905	2.82	3.2813	3.82349	4.49953	5.29814	6.15682	7.09599	8.16826	9.29381	10.541	12.1261	13.5498	15.012	0.139459	0.123364	0.123844	0.123538	0.122728	0.123207	0.125387	0.13073	0.139842	0.153381	0.170981	0.194292	0.222304	0.257025
0.996439	1.05398	1.08584	1.11877	1.15003	1.18046	1.21005	1.23903	1.26958	1.3022	1.33802	1.37934	1.42625	1.48102	1.54523	1.61974	1.70275	1.79264	1.89183	2.00637	2.14957	2.33624	2.58601	2.92032	3.35312	3.88694	4.50857	5.26764	6.09007	6.94424	7.93388	9.02426	10.1783	11.6737	12.9462	14.1757	0.087892	0.129446	0.130037	0.129686	0.128762	0.129281	0.132445	0.13795	0.147968	0.162089	0.180285	0.205201	0.235949	0.272312
1.14071	1.16249	1.21372	1.26344	1.31009	1.3529	1.39114	1.42664	1.46206	1.49928	1.53965	1.58398	1.63517	1.69558	1.76734	1.85081	1.94539	2.04915	2.1629	2.2942	2.45779	2.67612	2.9668	3.35427	3.85385	4.50679	5.28806	6.17467	7.19833	8.28516	9.36597	10.4525	11.6081	12.7043	13.7862	14.8741	0.21512	0.181968	0.184375	0.182516	0.176923	0.170701	0.166771	0.166963	0.173845	0.186249	0.204923	0.231263	0.265579	0.308936
1.1406	1.2089	1.24419	1.27807	1.31117	1.34282	1.37393	1.40516	1.43759	1.47319	1.5121	1.55594	1.60676	1.66783	1.73816	1.82269	1.91909	2.02513	2.13969	2.26756	2.41794	2.61015	2.85708	3.18437	3.62494	4.14027	4.8192	5.59059	6.45589	7.4731	8.58821	9.72258	11.0429	12.4413	13.8097	15.2649	0.181637	0.140053	0.139245	0.137631	0.137154	0.137847	0.141329	0.148291	0.159606	0.175537	0.196283	0.22394	0.258155	0.299565
1.23609	1.24712	1.28228	1.31792	1.35167	1.3838	1.41632	1.44855	1.48246	1.51948	1.55965	1.60557	1.65886	1.72139	1.79484	1.88324	1.98529	2.09872	2.22106	2.35641	2.51423	2.70549	2.95741	3.28166	3.69032	4.23712	4.85268	5.62439	6.51253	7.4327	8.49652	9.68384	10.9203	12.4395	13.7151	14.9029	0.0994281	0.145267	0.14439	0.142597	0.141803	0.142861	0.146449	0.153569	0.16612	0.182059	0.204285	0.232819	0.268069	0.311659
1.27603	1.35738	1.40217	1.44634	1.48715	1.5248	1.56038	1.59532	1.63165	1.66976	1.71194	1.76008	1.81525	1.88006	1.95819	2.05099	2.15994	2.28343	2.418	2.56808	2.74093	2.95969	3.23878	3.60673	4.07324	4.68971	5.432	6.27974	7.26907	8.33103	9.39849	10.4547	11.5637	12.5997	13.6345	14.6791	0.202631	0.173354	0.171978	0.169115	0.164205	0.161779	0.162311	0.167646	0.177825	0.193921	0.217231	0.246786	0.285772	0.33312
1.37058	1.43115	1.4706	1.509	1.5455	1.58011	1.61474	1.65051	1.68663	1.7266	1.77099	1.82125	1.8797	1.94642	2.02711	2.12282	2.23663	2.36634	2.50872	2.66369	2.83565	3.03856	3.28597	3.60182	4.00933	4.49148	5.10307	5.82795	6.61872	7.53089	8.59036	9.67492	10.9158	12.3443	13.6859	15.1026	0.115831	0.161861	0.158828	0.155803	0.153998	0.154743	0.159464	0.167365	0.179992	0.19808	0.221949	0.252745	0.291177	0.338879
1.45234	1.53184	1.57816	1.62293	1.66608	1.70675	1.74548	1.78456	1.82438	1.86736	1.9148	1.96894	2.03008	2.10199	2.18831	2.28943	2.412	2.55307	2.71011	2.8809	3.07019	3.28912	3.56027	3.90274	4.36877	4.90914	5.63957	6.4579	7.40037	8.49585	9.64312	10.7728	12.0186	13.215	14.4158	15.6943	0.146247	0.186905	0.184141	0.180511	0.176878	0.175607	0.177624	0.184558	0.196667	0.214253	0.239787	0.272981	0.313967	0.365536
1.59521	1.59259	1.63708	1.6806	1.7215	1.7596	1.7981	1.83603	1.87649	1.91883	1.96571	2.02009	2.08176	2.15474	2.24085	2.3436	2.46678	2.61015	2.77096	2.94442	3.13718	3.35308	3.61759	3.94289	4.34765	4.87888	5.48873	6.23418	7.11162	8.02089	9.01328	10.1035	11.2095	12.4842	13.5439	14.5467	0.227714	0.186111	0.182337	0.176407	0.172261	0.170963	0.174557	0.182407	0.194798	0.213947	0.238848	0.272438	0.314357	0.365731
1.77757	1.82709	1.89704	1.96857	2.03552	2.09681	2.15123	2.20246	2.25218	2.30457	2.36031	2.42205	2.49247	2.57564	2.67556	2.79562	2.93741	3.10521	3.2978	3.51385	3.75499	4.03729	4.36948	4.78836	5.31532	5.92044	6.65845	7.5239	8.41824	9.36267	10.3811	11.3568	12.3655	13.5638	14.6064	15.666	0.228898	0.271567	0.271249	0.265014	0.255425	0.245085	0.239044	0.237874	0.245056	0.261314	0.285953	0.321226	0.369497	0.429412
1.93405	1.98125	2.06262	2.14411	2.22007	2.2881	2.34876	2.4038	2.45949	2.51378	2.57188	2.63658	2.71316	2.8018	2.90655	3.0328	3.18353	3.36208	3.56723	3.79543	4.05169	4.33957	4.68415	5.0995	5.59459	6.18589	6.87864	7.69732	8.54139	9.41545	10.3642	11.2824	12.2283	13.3321	14.2942	15.263	0.268993	0.308026	0.305938	0.297386	0.285526	0.272433	0.262132	0.258319	0.263372	0.279208	0.304099	0.341692	0.390762	0.452984
2.2052	2.27338	2.39719	2.52661	2.65544	2.77276	2.87642	2.96325	3.03878	3.10995	3.18213	3.25971	3.34555	3.44511	3.56364	3.70465	3.87286	4.07269	4.30309	4.55933	4.84685	5.16944	5.54628	5.99519	6.56674	7.18217	7.94225	8.80818	9.70287	10.6427	11.6403	12.5914	13.565	14.7082	15.7114	16.7492	0.428584	0.441904	0.45672	0.460338	0.446674	0.422542	0.393953	0.371107	0.356387	0.357261	0.373052	0.405018	0.451777	0.51648
2.18507	2.24203	2.3169	2.38391	2.44473	2.49834	2.5484	2.59658	2.64328	2.69335	2.74888	2.80961	2.8823	2.96664	3.06741	3.18806	3.33796	3.51341	3.71901	3.947	4.20273	4.4948	4.84133	5.2705	5.82489	6.46543	7.28617	8.23915	9.25279	10.3596	11.5251	12.6043	13.7237	14.8908	15.9798	17.1792	0.348045	0.284389	0.273204	0.259231	0.244046	0.232623	0.22796	0.228839	0.237884	0.257233	0.286141	0.325864	0.376572	0.438983
2.1579	2.23976	2.29446	2.34448	2.38918	2.43392	2.47503	2.51741	2.56203	2.60952	2.66303	2.72218	2.79189	2.87381	2.97022	3.08703	3.22663	3.39184	3.58224	3.79131	4.02	4.26909	4.54718	4.88671	5.31772	5.80519	6.44744	7.23712	8.12004	9.15419	10.3643	11.5889	12.9237	14.4315	15.7042	16.958	0.308451	0.235607	0.219751	0.207721	0.198579	0.195836	0.197388	0.205707	0.220159	0.240821	0.269355	0.30706	0.354072	0.411944
2.19125	2.28738	2.33719	2.38337	2.42802	2.46999	2.51269	2.55551	2.60059	2.64956	2.70366	2.76586	2.83596	2.91991	3.0186	3.13678	3.27799	3.44503	3.63792	3.85178	4.08368	4.33078	4.609	4.92919	5.30455	5.76502	6.28852	6.95607	7.67729	8.45127	9.39815	10.446	11.6073	13.0987	14.3677	15.5501	0.290013	0.228541	0.214077	0.203199	0.195595	0.193885	0.197428	0.206996	0.222198	0.243393	0.272951	0.311008	0.357347	0.415329
2.48573	2.51832	2.57486	2.62718	2.67595	2.72138	2.76737	2.81415	2.86299	2.91489	2.97312	3.0387	3.11322	3.20084	3.30559	3.43029	3.57929	3.75724	3.96332	4.19083	4.43986	4.70795	5.00008	5.33185	5.75881	6.20838	6.80474	7.47688	8.20769	9.09417	10.1255	11.1846	12.4139	13.7776	15.0439	16.3561	0.223135	0.255626	0.237944	0.224974	0.21546	0.212767	0.214757	0.222394	0.238564	0.260783	0.291632	0.330048	0.380448	0.441261
2.73838	2.80186	2.87521	2.94353	3.0068	3.06409	3.11711	3.16723	3.22014	3.27595	3.33652	3.40457	3.48292	3.57452	3.68378	3.81478	3.97133	4.15947	4.37921	4.62913	4.90568	5.20418	5.5397	5.93866	6.43782	7.03088	7.78203	8.7496	9.83081	11.0215	12.3576	13.6892	14.9897	16.4897	17.7024	18.8995	0.27711	0.315216	0.296431	0.277618	0.260913	0.250264	0.245998	0.248472	0.259786	0.28158	0.311322	0.351403	0.405034	0.471128
2.72931	2.84706	2.91897	2.9834	3.04126	3.09555	3.14406	3.19395	3.24638	3.29866	3.35842	3.42751	3.50345	3.59529	3.7024	3.83278	3.98923	4.17742	4.3947	4.64286	4.91477	5.20692	5.53191	5.90446	6.38605	6.92014	7.66768	8.50381	9.52379	10.7567	12.0708	13.3322	14.6829	15.9242	17.1127	18.3521	0.28337	0.306534	0.284153	0.264182	0.249647	0.239293	0.235662	0.240549	0.254153	0.275255	0.30604	0.347477	0.399391	0.465621
2.94907	2.95486	3.01717	3.07548	3.12872	3.17875	3.22803	3.27819	3.32942	3.38528	3.44694	3.51655	3.59603	3.68946	3.80078	3.93241	4.08996	4.27989	4.49982	4.75234	5.02579	5.31653	5.63209	5.98293	6.40045	6.87664	7.47701	8.11836	8.90642	9.82695	10.8021	11.8904	13.2028	14.5427	15.8901	17.2085	0.306666	0.292762	0.269747	0.250072	0.238497	0.231687	0.231538	0.240086	0.255269	0.279415	0.309994	0.35294	0.405362	0.468759
3.07438	3.20125	3.28142	3.3606	3.43061	3.49193	3.54715	3.60193	3.65706	3.71729	3.78094	3.85388	3.93791	4.03438	4.15039	4.29136	4.45525	4.65481	4.89052	5.16305	5.4644	5.79744	6.16454	6.58004	7.05642	7.7013	8.43524	9.39925	10.5669	11.8032	13.1951	14.6904	16.1477	17.7444	19.0647	20.2684	0.434118	0.356067	0.329207	0.306547	0.28614	0.27183	0.264895	0.26699	0.278712	0.301798	0.331348	0.375382	0.430811	0.49994
3.03281	3.04558	3.10653	3.16362	3.2158	3.2649	3.31253	3.35999	3.41279	3.4682	3.52957	3.60098	3.68036	3.77354	3.88572	4.02084	4.17773	4.36688	4.58896	4.83842	5.11389	5.40951	5.72206	6.06445	6.46694	6.91655	7.4794	8.06891	8.78295	9.62154	10.5116	11.4777	12.634	13.8109	15.0126	16.1835	0.357085	0.292293	0.269055	0.24792	0.236063	0.228683	0.229325	0.237854	0.25457	0.278407	0.311415	0.354485	0.404845	0.468066
3.22286	3.34763	3.41788	3.48135	3.54038	3.59381	3.64519	3.70002	3.75412	3.81374	3.88081	3.95358	4.03786	4.13874	4.25691	4.39886	4.56495	4.76569	4.99781	5.26621	5.56191	5.87917	6.22412	6.59443	7.0038	7.51583	8.09038	8.75172	9.56618	10.4338	11.3964	12.5528	13.8234	15.2643	16.5248	17.6541	0.408087	0.32868	0.299961	0.277153	0.260858	0.251727	0.250208	0.257161	0.275198	0.297382	0.33133	0.374591	0.430384	0.49833
3.26308	3.60406	3.70403	3.78827	3.86522	3.93331	3.99585	4.05741	4.11637	4.17847	4.24841	4.32633	4.41496	4.51903	4.64182	4.78779	4.96286	5.17528	5.42382	5.71082	6.03523	6.38895	6.78451	7.21882	7.717	8.32269	9.0213	9.93129	10.9129	11.9887	13.2222	14.4377	15.6498	16.9457	18.094	19.2809	0.585716	0.405219	0.3737	0.345066	0.320444	0.300611	0.290329	0.290252	0.300601	0.321622	0.355886	0.39818	0.457051	0.530435
3.75015	3.8146	3.98227	4.15166	4.32005	4.47283	4.60515	4.71463	4.81028	4.89789	4.98286	5.07552	5.1757	5.29673	5.43385	5.59567	5.7969	6.03446	6.31507	6.64018	7.00939	7.42384	7.86618	8.3718	8.94574	9.57111	10.2956	11.1492	12.0255	12.9374	13.9304	14.8871	15.8429	16.9911	17.9665	18.9511	0.389106	0.616384	0.619408	0.611614	0.587601	0.54953	0.50663	0.468626	0.443711	0.438957	0.449009	0.485284	0.538613	0.611354
3.86795	3.66785	3.75629	3.83584	3.90249	3.96183	4.01976	4.07597	4.13398	4.19403	4.26173	4.33855	4.42574	4.52739	4.65019	4.79363	4.96917	5.17375	5.419	5.69926	6.01733	6.36467	6.74275	7.15845	7.61855	8.21344	8.85924	9.66171	10.6185	11.6022	12.6776	13.8462	14.9962	16.2669	17.3462	18.3291	0.546057	0.37965	0.347925	0.317743	0.293392	0.27691	0.271975	0.2756	0.288295	0.31092	0.345334	0.389898	0.447805	0.518339
3.4756	3.75123	3.82807	3.89431	3.95753	4.01414	4.06815	4.12524	4.18341	4.2446	4.31512	4.39337	4.48148	4.58718	4.71119	4.85746	5.03439	5.2409	5.48336	5.76581	6.0753	6.40937	6.77147	7.15576	7.5743	8.07073	8.62175	9.24054	9.99465	10.7904	11.6462	12.645	13.7792	15.0687	16.255	17.3384	0.200856	0.355269	0.323536	0.296437	0.277133	0.267866	0.264784	0.272933	0.289119	0.314183	0.347644	0.392237	0.449981	0.520599
3.81638	4.18317	4.35603	4.53988	4.71502	4.87602	5.01275	5.12822	5.22855	5.32053	5.41068	5.50901	5.61646	5.74291	5.88862	6.06265	6.27064	6.52027	6.81643	7.16046	7.5524	7.99391	8.46461	8.97927	9.58185	10.1964	10.9719	11.7541	12.6362	13.636	14.6232	15.5943	16.6531	17.6546	18.6334	19.5698	0.563731	0.658061	0.660064	0.649586	0.621156	0.578009	0.533109	0.493243	0.467153	0.462646	0.478006	0.5129	0.570473	0.645264
3.91591	3.96235	4.0578	4.13628	4.2074	4.26925	4.3281	4.38792	4.44434	4.50839	4.57898	4.65783	4.74709	4.85585	4.98216	5.1321	5.31471	5.52882	5.7805	6.07906	6.41054	6.77809	7.17424	7.61558	8.10399	8.69037	9.35252	10.2209	11.1921	12.2157	13.3761	14.6107	15.8072	17.2164	18.3281	19.3535	0.144554	0.395405	0.362774	0.330771	0.304969	0.290827	0.28368	0.287541	0.298276	0.324334	0.359813	0.403917	0.465498	0.539559
3.73932	4.09025	4.17424	4.24566	4.31022	4.36919	4.42655	4.48481	4.54472	4.61165	4.68218	4.7655	4.85772	4.96778	5.09663	5.24836	5.43236	5.64763	5.90198	6.1936	6.52483	6.8814	7.26772	7.67176	8.13018	8.62682	9.23127	9.85631	10.6336	11.5122	12.4317	13.4428	14.6514	15.9226	17.2237	18.4826	0.531036	0.376244	0.342694	0.313674	0.293529	0.280511	0.277836	0.285544	0.29952	0.328787	0.364466	0.411734	0.470807	0.544857
3.82888	4.13564	4.21791	4.29186	4.35365	4.41581	4.47247	4.53137	4.59266	4.65924	4.73318	4.81778	4.91038	5.02369	5.15297	5.30711	5.49183	5.70999	5.96136	6.25542	6.58407	6.9426	7.32362	7.73168	8.20257	8.66683	9.27314	9.89486	10.6239	11.4803	12.3727	13.2967	14.4119	15.5552	16.7741	17.9629	0.60417	0.382864	0.343853	0.314838	0.294085	0.282154	0.28171	0.287626	0.306512	0.331845	0.368563	0.415822	0.475766	0.548157
4.13433	4.28116	4.3817	4.47109	4.5472	4.61682	4.68233	4.74364	4.80724	4.87622	4.95169	5.03395	5.13125	5.24411	5.37563	5.53577	5.72302	5.94701	6.21203	6.519	6.86907	7.25016	7.6677	8.11669	8.64356	9.21098	9.94583	10.7314	11.6969	12.803	13.9371	15.0414	16.2204	17.2778	18.3079	19.2996	0.766406	0.437124	0.398712	0.364213	0.336503	0.315735	0.305489	0.30782	0.320215	0.344559	0.379682	0.428857	0.491296	0.567881
3.73738	4.08312	4.1782	4.26089	4.33724	4.40738	4.47018	4.53521	4.60032	4.66934	4.74526	4.83278	4.93007	5.04592	5.18412	5.34616	5.54285	5.77954	6.05759	6.38232	6.75186	7.15674	7.58828	8.06278	8.62907	9.24021	10.0186	10.8324	11.808	12.8684	13.9525	15.1075	16.4071	17.9533	19.2332	20.3405	0.346158	0.413219	0.378586	0.350272	0.327464	0.311178	0.305231	0.311501	0.324764	0.351468	0.390137	0.440272	0.506904	0.58748
4.25867	4.61747	4.73772	4.83811	4.92655	5.00863	5.08161	5.14976	5.21884	5.29477	5.3734	5.46093	5.56039	5.67764	5.81612	5.97834	6.17302	6.40276	6.67581	6.99364	7.35509	7.76146	8.20126	8.68674	9.23038	9.83899	10.5338	11.4193	12.3749	13.4126	14.6059	15.82	16.9432	18.1469	19.2606	20.4138	0.392274	0.481482	0.442636	0.406727	0.375482	0.352377	0.337729	0.337187	0.346183	0.367272	0.40168	0.448597	0.511565	0.589416
4.23002	4.53438	4.6213	4.70327	4.77651	4.84377	4.90766	4.97038	5.0373	5.10846	5.18487	5.27213	5.3722	5.48776	5.62353	5.7874	5.97747	6.20504	6.46867	6.77384	7.1189	7.50114	7.91267	8.35178	8.80909	9.35659	9.91434	10.5879	11.3528	12.1106	12.9768	13.9903	15.0762	16.4078	17.5359	18.5364	0.651175	0.424569	0.384583	0.352681	0.324764	0.30951	0.304857	0.31111	0.326077	0.351801	0.388559	0.438672	0.501092	0.575544
4.86477	4.73871	4.84417	4.94265	5.03329	5.11716	5.19102	5.2631	5.33408	5.41113	5.49289	5.58731	5.69105	5.81048	5.9543	6.12196	6.31969	6.55557	6.82993	7.14561	7.50668	7.90393	8.34177	8.80713	9.30322	9.88047	10.5125	11.2138	12.0423	12.9012	13.779	14.7103	15.6861	16.7276	17.6678	18.5111	0.413894	0.487499	0.448424	0.412249	0.380748	0.359339	0.347774	0.346744	0.356817	0.379785	0.415906	0.463481	0.524142	0.601661
5.11036	5.03462	5.18194	5.33057	5.47024	5.59586	5.70742	5.80834	5.90081	5.99115	6.08774	6.1915	6.3042	6.43768	6.59042	6.77141	6.9869	7.24417	7.54286	7.88914	8.28407	8.72567	9.21421	9.73644	10.2945	10.9451	11.6264	12.3831	13.2504	14.1004	14.9678	15.8905	16.8179	17.8256	18.6931	19.5112	0.716118	0.625392	0.597056	0.570073	0.53242	0.498343	0.468143	0.448027	0.442513	0.449758	0.478499	0.524042	0.583188	0.664065
4.89995	5.10862	5.28355	5.45914	5.62774	5.78209	5.9147	6.03141	6.13669	6.23677	6.33902	6.45	6.57039	6.70701	6.8678	7.05775	7.28049	7.53863	7.842	8.19234	8.58713	9.02626	9.50315	10.0057	10.5556	11.1384	11.8017	12.4695	13.2361	14.0352	14.7957	15.5252	16.3001	17.0279	17.7629	18.4529	0.935977	0.694977	0.679359	0.655834	0.623623	0.581787	0.54035	0.509673	0.490182	0.493683	0.513856	0.554559	0.611149	0.687527
5.52531	5.55083	5.77614	5.99946	6.22477	6.43311	6.61944	6.77635	6.91087	7.03268	7.15272	7.27282	7.40612	7.55788	7.73202	7.93331	8.17652	8.46113	8.79532	9.18826	9.63774	10.1485	10.7036	11.298	11.9114	12.6238	13.3383	14.1791	15.1009	15.9927	16.927	17.9064	18.8712	20.0054	20.9554	21.8314	0.977592	0.838927	0.84339	0.834057	0.804198	0.755152	0.695405	0.643412	0.605921	0.589481	0.597113	0.628194	0.685109	0.765275
4.62503	5.00576	5.10723	5.19583	5.27634	5.34673	5.41378	5.48442	5.55336	5.6294	5.71131	5.806	5.91143	6.03338	6.18027	6.35108	6.55447	6.79163	7.07037	7.39412	7.76246	8.17089	8.61995	9.10108	9.61631	10.1729	10.7922	11.5387	12.3126	13.1923	14.2051	15.2259	16.3178	17.4414	18.5595	19.7116	0.48355	0.468429	0.420767	0.382935	0.350882	0.335453	0.328491	0.332387	0.348687	0.376255	0.413108	0.466271	0.530485	0.611737
4.61413	4.99117	5.11236	5.21294	5.3018	5.38311	5.45692	5.52624	5.59621	5.67353	5.75542	5.84881	5.95267	6.07728	6.22316	6.39584	6.60362	6.84726	7.13195	7.46434	7.8512	8.27871	8.75606	9.27694	9.83716	10.4849	11.1776	12.0509	12.9739	13.9011	14.9511	16.002	17.0397	18.2792	19.2713	20.1595	0.492691	0.501449	0.456961	0.419065	0.383415	0.359301	0.345982	0.347473	0.357103	0.383207	0.419154	0.472664	0.538382	0.619483
5.29069	5.14381	5.25939	5.35993	5.44794	5.52751	5.60109	5.67321	5.74794	5.8265	5.91279	6.00914	6.11742	6.24718	6.39481	6.57393	6.78371	7.03679	7.32369	7.66376	8.05355	8.48937	8.97111	9.48271	10.056	10.6756	11.4126	12.1822	13.1195	14.173	15.2604	16.3939	17.6624	18.9011	20.1456	21.3522	0.444248	0.492651	0.450761	0.411743	0.380468	0.358485	0.347353	0.348414	0.365998	0.392201	0.430954	0.482374	0.553766	0.635973
5.25355	5.09578	5.20257	5.29421	5.37264	5.44487	5.51607	5.58741	5.66051	5.74095	5.82733	5.92561	6.037	6.16622	6.31966	6.50277	6.7097	6.96073	7.2523	7.59048	7.97287	8.40547	8.87822	9.38	9.904	10.5116	11.1384	11.847	12.6851	13.5334	14.4663	15.561	16.7634	18.182	19.4434	20.5783	0.590024	0.471228	0.42354	0.389206	0.360667	0.345203	0.338923	0.346433	0.366154	0.395115	0.434761	0.489756	0.558694	0.641752
4.58156	4.87629	4.97987	5.0662	5.14362	5.21245	5.28173	5.35188	5.42463	5.49992	5.58946	5.68536	5.79719	5.92413	6.07405	6.25227	6.46142	6.70563	6.99094	7.31612	7.6888	8.10036	8.55527	9.03809	9.53565	10.116	10.6847	11.382	12.1241	12.8453	13.6892	14.6222	15.6166	16.8845	17.9356	18.8711	0.653638	0.448644	0.406168	0.371604	0.34667	0.333899	0.33121	0.336144	0.358645	0.38632	0.428565	0.479357	0.547629	0.62879
4.81792	5.09966	5.21711	5.31711	5.40465	5.48548	5.56	5.63617	5.7119	5.79575	5.88536	5.98401	6.09929	6.23326	6.38612	6.57054	6.78734	7.03629	7.33032	7.6641	8.05042	8.47717	8.94584	9.45254	9.98149	10.5923	11.2195	11.9576	12.7831	13.6019	14.4744	15.4428	16.4254	17.6055	18.5588	19.3796	0.351143	0.49899	0.45303	0.416066	0.385642	0.367044	0.358173	0.363384	0.378184	0.406155	0.447487	0.500961	0.566951	0.652635
4.94835	5.22237	5.33407	5.437	5.53029	5.61419	5.6945	5.77531	5.85764	5.94996	6.04398	6.15328	6.27593	6.41822	6.58575	6.78168	7.00768	7.27245	7.57701	7.92503	8.31913	8.75782	9.23802	9.7575	10.2944	10.8924	11.4814	12.1744	12.9059	13.6198	14.4354	15.3342	16.2818	17.4415	18.5145	19.5536	0.769032	0.515591	0.469999	0.431558	0.402878	0.386649	0.380386	0.38626	0.405447	0.436213	0.478076	0.534743	0.606715	0.692151
5.84943	5.91877	6.10807	6.30293	6.48344	6.65239	6.79734	6.92432	7.04203	7.154	7.26787	7.39426	7.53009	7.68848	7.87231	8.08829	8.3377	8.63495	8.98123	9.38262	9.83917	10.3479	10.9133	11.5189	12.1986	12.8499	13.6364	14.4556	15.3058	16.279	17.3131	18.2791	19.3269	20.2914	21.3224	22.3826	1.01094	0.7826	0.755992	0.724979	0.683766	0.636234	0.593416	0.562866	0.54878	0.553623	0.581228	0.627956	0.697182	0.786587
5.05598	5.27655	5.38986	5.48739	5.57234	5.65193	5.72901	5.8076	5.88628	5.97602	6.0734	6.18033	6.30473	6.44898	6.61449	6.80646	7.03619	7.30228	7.60792	7.95432	8.34975	8.79494	9.27795	9.79826	10.3382	10.9326	11.5182	12.2179	12.9311	13.6175	14.3903	15.243	16.1566	17.3601	18.3834	19.3589	0.339922	0.504291	0.45786	0.419163	0.390953	0.374656	0.368518	0.379828	0.400271	0.430985	0.476689	0.533928	0.604484	0.689729
5.18826	5.4126	5.53048	5.63537	5.72927	5.81737	5.89791	5.97823	6.0655	6.15577	6.25764	6.37085	6.4982	6.64769	6.81684	7.02044	7.25435	7.52428	7.84247	8.2023	8.614	9.07348	9.57303	10.1154	10.6712	11.3	11.9169	12.6053	13.3759	14.1144	14.8794	15.7373	16.6523	17.7249	18.6729	19.5328	0.806049	0.535332	0.486578	0.444552	0.416862	0.397322	0.391474	0.39913	0.416087	0.449035	0.492785	0.552978	0.626453	0.711005
5.39031	5.45596	5.57694	5.68679	5.78843	5.88028	5.96964	6.05633	6.14793	6.24409	6.35075	6.4653	6.60099	6.75262	6.92848	7.13499	7.3778	7.65388	7.97179	8.33801	8.74655	9.20107	9.70728	10.2383	10.7952	11.4172	12.0334	12.6848	13.4111	14.1263	14.8559	15.6625	16.5437	17.5244	18.4207	19.2449	0.826402	0.553538	0.509903	0.470138	0.439565	0.419108	0.413451	0.418654	0.437925	0.469797	0.512319	0.575102	0.644874	0.73335
5.61762	6.01845	6.18742	6.33924	6.47265	6.59755	6.70924	6.81107	6.91668	7.02446	7.13788	7.26602	7.40578	7.5681	7.75953	7.98147	8.23624	8.5393	8.88531	9.286	9.74001	10.2506	10.8164	11.4264	12.0682	12.7779	13.5197	14.3027	15.2131	16.1171	17.0133	17.9406	18.9084	19.9269	20.9024	21.7468	0.739931	0.682906	0.638361	0.596153	0.554745	0.520465	0.496521	0.491321	0.50021	0.52409	0.567668	0.625418	0.699807	0.795849
5.6124	5.61582	5.7458	5.86259	5.97425	6.07299	6.16701	6.25863	6.35616	6.45762	6.57113	6.69887	6.83879	7.00394	7.19272	7.41443	7.66772	7.96114	8.29715	8.67547	9.10496	9.57955	10.1019	10.6537	11.2575	11.8587	12.5299	13.1657	13.8472	14.5762	15.2883	16.0013	16.8156	17.6405	18.4556	19.2456	0.815807	0.58667	0.542567	0.502134	0.467174	0.446875	0.440981	0.448294	0.466951	0.501424	0.549674	0.608933	0.68841	0.776073
5.97158	5.97311	6.1192	6.26127	6.39101	6.51005	6.61915	6.72333	6.82914	6.94185	7.06148	7.19662	7.35062	7.52264	7.71932	7.94896	8.21343	8.5194	8.87234	9.26654	9.71441	10.2122	10.754	11.3319	11.9653	12.5852	13.2929	13.9626	14.6664	15.4232	16.1593	16.8556	17.7119	18.5821	19.3812	20.0993	0.859776	0.660831	0.617212	0.571776	0.536914	0.510569	0.496531	0.496443	0.512349	0.545847	0.589351	0.648549	0.725423	0.821103
5.80461	6.16635	6.3259	6.47902	6.61864	6.74862	6.86577	6.97506	7.09248	7.20863	7.33488	7.4752	7.63435	7.81217	8.01813	8.25186	8.52552	8.84101	9.20238	9.60467	10.0657	10.5686	11.1136	11.7056	12.3506	12.9617	13.6503	14.3472	15.0061	15.689	16.4069	17.0679	17.8439	18.5858	19.3013	20.0161	0.839532	0.704903	0.658541	0.616205	0.575694	0.548054	0.529474	0.527765	0.541273	0.570275	0.615945	0.67449	0.752345	0.846168
6.47459	6.47305	6.65517	6.83262	6.994	7.14119	7.27459	7.4023	7.52806	7.65385	7.79146	7.9387	8.10549	8.2952	8.50992	8.76054	9.04874	9.38016	9.76225	10.1926	10.6804	11.2121	11.801	12.4393	13.1443	13.7996	14.5276	15.2726	15.9885	16.7079	17.4633	18.1818	18.9347	19.8054	20.5593	21.3265	0.77305	0.785059	0.738307	0.694408	0.65165	0.616661	0.590645	0.580365	0.588308	0.614922	0.659745	0.72009	0.800121	0.898407
6.24125	6.30874	6.48713	6.6521	6.79888	6.93405	7.05704	7.17744	7.29879	7.42431	7.55958	7.7087	7.87866	8.06877	8.2859	8.53409	8.82533	9.15325	9.5326	9.95334	10.4319	10.9604	11.5336	12.1567	12.7876	13.4597	14.1114	14.8299	15.5013	16.137	16.8231	17.4958	18.1767	19.0115	19.7078	20.3705	0.641099	0.740739	0.695722	0.649957	0.608445	0.579305	0.55853	0.559075	0.571977	0.604853	0.653216	0.714848	0.797011	0.893079
6.33231	6.44193	6.62735	6.80166	6.95937	7.10314	7.23439	7.36266	7.4849	7.61585	7.75629	7.90624	8.07901	8.27408	8.49422	8.74478	9.04057	9.36957	9.75075	10.1776	10.6539	11.192	11.7653	12.3805	13.0028	13.6562	14.3181	14.9517	15.6191	16.2734	16.8794	17.4699	18.0938	18.7165	19.3069	19.8698	0.996634	0.775284	0.731425	0.686991	0.643382	0.609012	0.588253	0.580856	0.592391	0.622062	0.66619	0.728604	0.808469	0.906309
6.24913	6.6346	6.82673	7.00573	7.16771	7.31205	7.45161	7.5802	7.71039	7.84422	7.98958	8.14828	8.32633	8.52545	8.75801	9.02163	9.31918	9.66928	10.0575	10.4992	10.9981	11.5396	12.1339	12.7713	13.4533	14.1095	14.8223	15.483	16.1508	16.8339	17.4822	18.0877	18.7625	19.4119	20.0608	20.689	0.806123	0.802694	0.75385	0.704245	0.659893	0.624313	0.604916	0.60372	0.615708	0.644977	0.692374	0.760455	0.843582	0.94294
6.45952	6.78896	6.99402	7.18218	7.35518	7.50903	7.65036	7.78415	7.91745	8.05063	8.20138	8.36623	8.55094	8.75443	8.98856	9.25066	9.56238	9.91367	10.3119	10.7609	11.2597	11.8179	12.4282	13.0764	13.7438	14.4504	15.1538	15.8269	16.5282	17.211	17.8417	18.4793	19.1747	19.8736	20.5086	21.0955	1.00672	0.835422	0.786286	0.735234	0.690211	0.650033	0.626075	0.62286	0.632864	0.664283	0.713029	0.77547	0.860703	0.958685
6.55132	6.5648	6.75418	6.92721	7.08278	7.22591	7.35499	7.48328	7.60997	7.74393	7.88856	8.05081	8.2295	8.43109	8.66211	8.92735	9.22879	9.5722	9.95768	10.3902	10.8759	11.4016	11.9846	12.5899	13.2087	13.8678	14.4812	15.1388	15.7661	16.3436	16.9809	17.581	18.1551	18.7992	19.3932	20.02	0.857564	0.781424	0.730674	0.683414	0.637285	0.608094	0.590405	0.59196	0.610718	0.642203	0.693622	0.756988	0.84115	0.941794
6.31119	6.66846	6.86924	7.05102	7.21616	7.36698	7.50235	7.63537	7.77456	7.91992	8.07455	8.24681	8.4361	8.65254	8.89953	9.17849	9.49349	9.85655	10.261	10.7159	11.2206	11.7752	12.3828	13.0192	13.6896	14.3487	15.0355	15.6621	16.3072	16.936	17.5054	18.0293	18.5873	19.1102	19.6222	20.1129	0.773959	0.829389	0.77527	0.723325	0.677382	0.641991	0.626632	0.629141	0.649779	0.681707	0.738252	0.806721	0.892301	0.994181
6.29852	6.67552	6.88806	7.07789	7.24923	7.40625	7.55209	7.69502	7.83981	7.98969	8.15204	8.33222	8.53789	8.76163	9.01871	9.31209	9.64212	10.0152	10.4393	10.9136	11.4389	12.02	12.6375	13.2966	13.9613	14.6229	15.2649	15.9196	16.5212	17.0539	17.6049	18.1425	18.668	19.3228	19.8334	20.3278	0.962743	0.856942	0.804907	0.753294	0.70974	0.676323	0.658577	0.657961	0.678377	0.716895	0.770838	0.845721	0.931005	1.04035
6.45656	6.53557	6.73634	6.91834	7.07962	7.22891	7.36996	7.50883	7.65067	7.80092	7.96488	8.14425	8.34394	8.56909	8.82316	9.11456	9.44398	9.81753	10.2364	10.6992	11.2146	11.7688	12.3726	12.9953	13.6166	14.2791	14.8731	15.4745	16.0606	16.5735	17.1189	17.649	18.1549	18.7217	19.2151	19.7235	0.793313	0.820143	0.771163	0.722319	0.682363	0.653715	0.639743	0.643321	0.666051	0.710266	0.762362	0.834571	0.92519	1.03201
6.42205	6.56798	6.77877	6.97532	7.14962	7.30689	7.45787	7.60623	7.76098	7.92337	8.09955	8.29195	8.508	8.74925	9.02703	9.33777	9.69158	10.0916	10.5365	11.0343	11.5824	12.1717	12.8107	13.4623	14.1458	14.797	15.4652	16.0481	16.6014	17.1416	17.6297	18.1292	18.6669	19.194	19.6754	20.1116	0.810667	0.877548	0.826189	0.773711	0.729603	0.700231	0.684636	0.693701	0.717659	0.759566	0.823857	0.900737	0.995677	1.10814
6.04667	6.37121	6.59144	6.79138	6.96925	7.13791	7.28549	7.4435	7.59869	7.76779	7.94953	8.14825	8.37186	8.62445	8.90797	9.23058	9.59812	10.0135	10.4736	10.9848	11.5435	12.1518	12.7868	13.4477	14.1216	14.7297	15.3544	15.9156	16.4085	16.9012	17.3368	17.7503	18.2147	18.6505	19.0523	19.4189	1.04186	0.886501	0.842187	0.789814	0.744974	0.718302	0.702309	0.714145	0.740554	0.785114	0.85176	0.931825	1.0286	1.14559
6.2302	6.55028	6.75929	6.95511	7.1292	7.29143	7.4458	7.60004	7.75769	7.92791	8.10822	8.30928	8.53426	8.78646	9.07348	9.39566	9.76393	10.1779	10.6362	11.1484	11.7116	12.3229	12.9608	13.6251	14.2839	14.9454	15.5447	16.1407	16.6988	17.1881	17.6858	18.1887	18.6753	19.2575	19.7293	20.1924	0.809065	0.871409	0.825323	0.774682	0.736536	0.710298	0.702324	0.713227	0.741841	0.790761	0.850949	0.932021	1.02819	1.14453
6.17991	6.48834	6.71165	6.92594	7.11579	7.29012	7.45294	7.61978	7.78559	7.97	8.16979	8.38599	8.62994	8.90273	9.21174	9.56272	9.96212	10.4054	10.9021	11.4524	12.0558	12.7033	13.3917	14.1015	14.8106	15.5079	16.151	16.7806	17.3767	17.8703	18.3385	18.7897	19.2406	19.7883	20.1889	20.5313	1.11547	0.94144	0.89125	0.836779	0.789365	0.760389	0.757482	0.769094	0.799902	0.851155	0.921468	1.00875	1.1121	1.23769
5.20214	5.4655	5.70429	5.9205	6.10625	6.28258	6.44298	6.60969	6.78134	6.96843	7.16874	7.39486	7.64253	7.92206	8.23886	8.59688	8.99317	9.43622	9.92695	10.4604	11.0281	11.6302	12.2233	12.793	13.3258	13.7745	14.1969	14.5442	14.8426	15.1157	15.358	15.5915	15.8721	16.1489	16.3781	16.5762	0.868772	0.926796	0.880152	0.828533	0.784065	0.758711	0.754453	0.769844	0.809351	0.857883	0.931691	1.02089	1.12337	1.2437
4.78537	5.09764	5.31722	5.50669	5.68199	5.84387	6.0025	6.16684	6.3371	6.52336	6.72379	6.94675	7.19442	7.4709	7.77895	8.12185	8.50374	8.9273	9.39403	9.90861	10.4449	10.9844	11.5096	11.9886	12.4068	12.7779	13.0946	13.3921	13.6518	13.8676	14.0759	14.2896	14.506	14.7732	14.9571	15.0903	0.920891	0.852403	0.81273	0.77073	0.738165	0.723111	0.726868	0.751057	0.790695	0.847928	0.913894	0.99956	1.09329	1.20345
4.29503	4.59634	4.82451	5.03145	5.21869	5.3895	5.55689	5.72521	5.9056	6.09601	6.30443	6.53921	6.79819	7.08562	7.40557	7.77057	8.17052	8.61889	9.10792	9.63044	10.1643	10.6763	11.1442	11.5558	11.9051	12.1824	12.4324	12.651	12.8577	13.0419	13.1888	13.2569	13.29	13.338	13.3275	13.2998	0.905334	0.877042	0.846145	0.806175	0.773197	0.755852	0.758404	0.779466	0.822231	0.879938	0.950608	1.03742	1.14079	1.25108
4.14957	4.36856	4.62101	4.84745	5.04866	5.23296	5.4105	5.58758	5.77251	5.97501	6.18911	6.41915	6.66929	6.9422	7.2476	7.58573	7.96995	8.39848	8.84996	9.29739	9.69998	10.0368	10.3074	10.5274	10.7106	10.8639	11.0019	11.1108	11.2094	11.3104	11.3959	11.4698	11.5651	11.6512	11.752	11.8717	0.913843	0.920544	0.891504	0.852416	0.816909	0.795098	0.789738	0.805937	0.836461	0.880342	0.938585	1.0068	1.08021	1.17122
3.94789	4.2136	4.47751	4.71721	4.93022	5.12384	5.30813	5.4934	5.68158	5.8834	6.09803	6.32403	6.57157	6.83933	7.13999	7.48166	7.85959	8.27103	8.68646	9.07022	9.39608	9.65778	9.87149	10.0504	10.2169	10.3428	10.4548	10.552	10.6401	10.7404	10.8435	10.9334	10.9975	11.0833	11.1675	11.2886	0.98707	0.949897	0.925631	0.886197	0.849552	0.82082	0.811477	0.819521	0.844061	0.880885	0.929706	0.990878	1.0597	1.14322
3.9484	4.2119	4.4809	4.72449	4.94346	5.14143	5.32874	5.51413	5.70313	5.89462	6.09839	6.31379	6.5501	6.81178	7.10981	7.45316	7.83743	8.24452	8.64334	8.99173	9.2809	9.51039	9.69434	9.858	9.99559	10.1134	10.216	10.3042	10.3757	10.4448	10.5046	10.5646	10.641	10.7206	10.8116	10.9247	0.940849	0.962032	0.939593	0.900379	0.858986	0.828853	0.813548	0.812619	0.827723	0.858537	0.901598	0.959685	1.03197	1.11676
4.01191	4.24145	4.47495	4.69211	4.8958	5.08464	5.26574	5.45092	5.63797	5.83491	6.0393	6.25949	6.49665	6.76241	7.06558	7.41241	7.80493	8.2136	8.61108	8.96249	9.24941	9.48247	9.68743	9.86877	10.0469	10.2136	10.3876	10.5267	10.6571	10.779	10.8869	10.9844	11.1086	11.201	11.3083	11.4306	0.916158	0.884948	0.864569	0.835234	0.809574	0.793775	0.7912	0.802761	0.826239	0.861129	0.908092	0.968557	1.04308	1.13427
3.94265	4.2244	4.47491	4.70911	4.91859	5.11021	5.29716	5.48076	5.67153	5.8677	6.07356	6.29461	6.53445	6.80214	7.10768	7.46	7.84615	8.24435	8.62067	8.94728	9.20599	9.40374	9.56759	9.6963	9.81347	9.91589	9.99786	10.0562	10.106	10.1583	10.2243	10.3275	10.4405	10.5596	10.6598	10.7516	0.926141	0.937124	0.912628	0.874177	0.837048	0.81546	0.805905	0.812617	0.83228	0.865693	0.911525	0.972846	1.04348	1.1285
4.26736	4.56238	4.78706	4.99295	5.18722	5.37365	5.55821	5.74602	5.94188	6.14851	6.36677	6.60162	6.85029	7.13023	7.44825	7.81213	8.21293	8.65024	9.08051	9.46623	9.7883	10.0559	10.2909	10.4996	10.71	10.9331	11.1235	11.3335	11.5456	11.7592	12.0252	12.3018	12.5356	12.7855	13.0174	13.258	0.855687	0.86577	0.845477	0.822142	0.803407	0.795748	0.803019	0.824098	0.857707	0.901202	0.954016	1.01845	1.10123	1.19493
4.11636	4.40818	4.66046	4.89355	5.10393	5.30164	5.49339	5.68728	5.88559	6.09226	6.31288	6.5449	6.798	7.08064	7.40645	7.77781	8.19809	8.6447	9.08038	9.46334	9.78315	10.0363	10.2466	10.4313	10.6093	10.759	10.8939	11.0289	11.1514	11.2831	11.4325	11.5999	11.7452	11.9281	12.1152	12.3289	0.937451	0.948294	0.920004	0.888148	0.858574	0.839015	0.836046	0.849763	0.876055	0.915005	0.966427	1.03231	1.11641	1.213
4.14357	4.43289	4.70877	4.95291	5.17385	5.37873	5.57825	5.77336	5.97745	6.18974	6.41257	6.64704	6.90741	7.19261	7.52263	7.89675	8.31616	8.75765	9.18266	9.55681	9.86298	10.1131	10.3148	10.5014	10.6566	10.8028	10.9493	11.1003	11.2117	11.281	11.3509	11.445	11.6159	11.8503	12.0129	12.1502	0.94982	0.985104	0.960764	0.924318	0.887491	0.866145	0.861281	0.870767	0.894712	0.933234	0.98222	1.05092	1.12923	1.22578
4.25452	4.45224	4.70286	4.92994	5.13685	5.33484	5.52599	5.72596	5.92773	6.14052	6.36066	6.59825	6.85902	7.1515	7.49041	7.88152	8.31926	8.79171	9.24895	9.66014	9.99652	10.2688	10.4997	10.7108	10.9074	11.107	11.2951	11.499	11.6947	11.8653	12.0392	12.2176	12.4031	12.6551	12.8474	13.0414	0.919368	0.917004	0.896856	0.871137	0.848905	0.838491	0.84108	0.861928	0.890656	0.934938	0.989821	1.06426	1.15628	1.26165
4.30471	4.63113	4.91814	5.18687	5.43093	5.65474	5.86707	6.07877	6.29168	6.51276	6.74806	6.98996	7.26139	7.56896	7.917	8.32097	8.78584	9.28808	9.78329	10.2277	10.5973	10.8936	11.1262	11.3331	11.5095	11.6665	11.8084	11.9375	12.047	12.1449	12.2471	12.3588	12.4917	12.6529	12.8245	13.0218	1.09832	1.06862	1.04248	1.00296	0.961301	0.932754	0.92067	0.925274	0.948161	0.986042	1.03995	1.11371	1.20826	1.3235
4.48306	4.78565	5.05438	5.29903	5.5252	5.73842	5.94544	6.15763	6.37556	6.59951	6.83679	7.08865	7.36245	7.67167	8.03137	8.44324	8.91969	9.43816	9.95961	10.4403	10.8435	11.1709	11.4362	11.6675	11.9015	12.1015	12.3345	12.5599	12.8006	13.0797	13.3614	13.6149	13.8881	14.1721	14.4595	14.7624	1.0457	0.995876	0.974113	0.944955	0.917737	0.904545	0.906135	0.92392	0.952974	0.997701	1.05744	1.13443	1.23738	1.35407
4.19869	4.45082	4.70873	4.94427	5.15841	5.36532	5.57164	5.77815	5.99673	6.2223	6.45938	6.71079	6.98416	7.29322	7.64837	8.0616	8.52831	9.03469	9.54318	10.0023	10.3812	10.6829	10.9262	11.1401	11.3533	11.5305	11.7478	11.9657	12.2012	12.4904	12.7942	13.064	13.3489	13.6426	13.9469	14.2625	1.01843	0.951899	0.931545	0.90773	0.88772	0.881519	0.888121	0.91045	0.943691	0.99204	1.05099	1.12908	1.22402	1.34143
0.748617	0.922118	1.20966	1.57835	1.99673	2.40288	2.74236	2.98441	3.14252	3.24763	3.3214	3.37881	3.43297	3.48884	3.55005	3.62348	3.71144	3.81932	3.94137	4.0811	4.22408	4.39232	4.59251	4.83368	5.17715	5.61196	6.25639	7.1798	8.55463	10.4191	13.3438	18.6222	24.9381	45.4847	69.2402	99.2028	0.717139	0.897205	1.0735	1.19975	1.23471	1.16018	0.997285	0.818691	0.655215	0.530072	0.448049	0.406644	0.399606	0.425958
0.592417	0.732068	0.90327	1.12547	1.3866	1.65609	1.90009	2.09271	2.23414	2.33967	2.41784	2.48686	2.55306	2.6199	2.69002	2.76922	2.86291	2.98128	3.13763	3.34297	3.60866	3.94179	4.36765	4.92349	5.64278	6.50655	7.51665	8.66819	9.81829	10.8772	11.9263	12.8967	13.8256	14.9475	15.8541	16.7471	0.465624	0.562913	0.677695	0.770789	0.819346	0.806347	0.738477	0.640327	0.543128	0.462361	0.40986	0.384998	0.381624	0.400679
0.656681	0.750523	0.916005	1.13653	1.40823	1.70928	2.00479	2.26213	2.46616	2.6157	2.72965	2.82248	2.90797	2.99252	3.08459	3.18426	3.30124	3.44593	3.62725	3.85892	4.15292	4.52224	4.98092	5.5585	6.26782	7.1788	8.18644	9.3614	10.5869	11.7364	12.8573	13.9577	15.0013	16.1888	17.1966	18.1654	0.450681	0.569309	0.700309	0.821626	0.90726	0.935742	0.900251	0.815127	0.705372	0.608517	0.535922	0.493495	0.479824	0.496348
0.616168	0.753889	0.922522	1.15261	1.4408	1.76424	2.08568	2.36099	2.57618	2.73214	2.84638	2.93782	3.02035	3.10225	3.18835	3.28178	3.39009	3.51871	3.67983	3.88013	4.13875	4.45759	4.86181	5.37621	6.04736	6.83155	7.82375	8.92253	10.0718	11.2682	12.4583	13.487	14.5186	15.5295	16.528	17.6678	0.462448	0.589533	0.731553	0.864771	0.962599	0.996674	0.95739	0.861058	0.735701	0.624443	0.539536	0.488544	0.467277	0.473593
0.452976	0.475724	0.490907	0.509786	0.529917	0.549627	0.568687	0.587598	0.606909	0.628217	0.65146	0.677684	0.707699	0.741164	0.776973	0.815875	0.860626	0.917827	0.99652	1.10845	1.26562	1.47953	1.74652	2.05876	2.40006	2.73636	3.07782	3.39178	3.73534	4.10486	4.50186	4.97169	5.53544	6.1904	6.85872	7.54687	0.0380068	0.0589165	0.0661546	0.0720585	0.075961	0.0788542	0.0821541	0.0870089	0.0941516	0.104178	0.116965	0.13322	0.152803	0.176773
0.507608	0.556564	0.585467	0.617599	0.65005	0.679936	0.706738	0.731632	0.755851	0.781152	0.808906	0.84019	0.875007	0.914777	0.95787	1.00529	1.06038	1.1301	1.22499	1.35901	1.54923	1.80649	2.13964	2.54551	3.01566	3.50033	4.03052	4.57774	5.13329	5.76049	6.42923	7.06031	7.7402	8.40547	9.03452	9.69211	0.102181	0.102437	0.110546	0.115264	0.116093	0.114497	0.113346	0.114738	0.11943	0.128923	0.143504	0.162774	0.186513	0.217001
0.596593	0.626876	0.674798	0.72663	0.77604	0.819713	0.856631	0.888174	0.917717	0.946663	0.978096	1.01322	1.05379	1.10086	1.15373	1.21331	1.28369	1.37304	1.49351	1.65874	1.88702	2.19248	2.57921	3.0471	3.57585	4.15793	4.7319	5.34996	5.95699	6.50715	7.06535	7.60228	8.11097	8.70309	9.17587	9.64055	0.125238	0.158946	0.169966	0.173438	0.168698	0.159896	0.151254	0.146699	0.148057	0.156026	0.170979	0.194135	0.224405	0.26254
0.685605	0.774693	0.908414	1.06033	1.21065	1.34177	1.44774	1.52946	1.59587	1.6537	1.71037	1.7702	1.83746	1.91082	1.99338	2.08444	2.18968	2.31784	2.47936	2.68387	2.94512	3.26877	3.65543	4.10494	4.61307	5.11651	5.65023	6.14806	6.60151	7.03783	7.48157	7.88752	8.33508	8.82242	9.32772	9.91651	0.316229	0.402413	0.45328	0.474544	0.462658	0.425815	0.379865	0.33908	0.310891	0.297311	0.299063	0.314263	0.341504	0.379392
0.51999	0.532355	0.552981	0.573765	0.59285	0.610677	0.627141	0.643723	0.661034	0.679953	0.701322	0.725795	0.754229	0.785758	0.820704	0.858623	0.902715	0.958527	1.03542	1.14401	1.29907	1.51798	1.81581	2.20026	2.67366	3.237	3.85092	4.54536	5.24771	5.89542	6.52931	7.11315	7.6597	8.29821	8.81514	9.32147	0.0944425	0.0703137	0.0740718	0.0752625	0.0748393	0.0751987	0.076988	0.0812812	0.0885837	0.0990111	0.112797	0.130509	0.152732	0.179891
0.531008	0.551872	0.574225	0.59654	0.617116	0.635794	0.653073	0.6698	0.68758	0.706781	0.728626	0.753081	0.782043	0.814686	0.849826	0.888932	0.934861	0.992736	1.07286	1.18666	1.35186	1.58647	1.90783	2.32894	2.86353	3.46172	4.14179	4.853	5.54063	6.1954	6.82998	7.40787	7.96512	8.61673	9.16874	9.75383	0.042327	0.075509	0.0789563	0.079936	0.0793519	0.0788641	0.0800685	0.0841061	0.091228	0.101693	0.116	0.134642	0.157743	0.187082
0.567376	0.580704	0.605887	0.632502	0.657225	0.678932	0.698394	0.717389	0.736537	0.756309	0.779059	0.804661	0.833779	0.866599	0.902134	0.941028	0.985855	1.04277	1.12083	1.23074	1.39257	1.62085	1.93685	2.35601	2.89204	3.49634	4.18693	4.91956	5.64734	6.37936	7.11934	7.80664	8.50996	9.27981	9.94727	10.6307	0.114689	0.0897561	0.0933252	0.0936599	0.0914181	0.0892042	0.0887366	0.0910017	0.0966733	0.105933	0.119594	0.137081	0.159579	0.187456
0.550968	0.56079	0.579266	0.598569	0.616723	0.633666	0.649964	0.666494	0.68352	0.702748	0.723644	0.747514	0.774552	0.805196	0.838294	0.87445	0.915789	0.967537	1.03779	1.13681	1.27875	1.47739	1.74944	2.1039	2.54901	3.08171	3.64835	4.28657	4.9541	5.60494	6.32868	7.08297	7.83801	8.74603	9.47056	10.1562	0.0325181	0.0680625	0.0703826	0.0716271	0.0718144	0.0727497	0.0748728	0.0796649	0.0862817	0.0962478	0.108904	0.125312	0.145539	0.170342
0.53683	0.579002	0.597918	0.618792	0.638855	0.657211	0.674483	0.691778	0.709526	0.729152	0.75072	0.775189	0.8028	0.833674	0.866691	0.902313	0.943124	0.994453	1.06372	1.16372	1.30778	1.51344	1.80045	2.18158	2.66458	3.23705	3.87769	4.58997	5.31136	6.05018	6.84711	7.62249	8.43769	9.35783	10.1318	10.9113	0.0466719	0.0731187	0.0763062	0.0775467	0.0775474	0.0777876	0.0788186	0.0830996	0.0893712	0.0987486	0.111646	0.128024	0.148022	0.173111
0.58626	0.561366	0.575349	0.590992	0.605942	0.620643	0.635193	0.650648	0.667387	0.685508	0.70566	0.729083	0.755393	0.785064	0.816341	0.850532	0.890006	0.938392	1.0039	1.09652	1.22637	1.40982	1.6539	1.97317	2.37764	2.82774	3.34965	3.91974	4.50457	5.12694	5.82852	6.53792	7.31182	8.22818	9.02028	9.80558	0.0419792	0.0565501	0.0590638	0.0607749	0.0623561	0.0648543	0.0682607	0.0738856	0.0813296	0.0909157	0.10345	0.118699	0.137466	0.160158
0.52869	0.575763	0.592542	0.609034	0.624975	0.640258	0.655634	0.671512	0.688389	0.707016	0.727783	0.751411	0.778074	0.808033	0.840221	0.875153	0.915383	0.965612	1.03289	1.12655	1.25865	1.44102	1.68444	1.99926	2.39498	2.83261	3.34533	3.86728	4.41542	5.01749	5.64919	6.26602	6.98096	7.68265	8.40467	9.15029	0.07051	0.0611781	0.0628046	0.06444	0.0655921	0.0674485	0.070758	0.0758339	0.0831919	0.0927147	0.105171	0.120504	0.139392	0.162121
0.591076	0.618669	0.641533	0.665401	0.687675	0.708583	0.727647	0.745855	0.764984	0.785528	0.807883	0.832973	0.862094	0.894578	0.929492	0.967763	1.01201	1.06779	1.14279	1.24797	1.39802	1.60567	1.89079	2.26216	2.71791	3.25966	3.84172	4.48939	5.1365	5.77134	6.46733	7.18684	7.95305	8.90922	9.71589	10.5015	0.117163	0.0848878	0.0869382	0.0874119	0.0864048	0.0854381	0.085851	0.0890786	0.0950554	0.104343	0.1168	0.133347	0.15452	0.180617
0.611968	0.643645	0.663231	0.686277	0.709475	0.730604	0.750563	0.770213	0.790913	0.812351	0.836544	0.863572	0.894364	0.928602	0.965553	1.00505	1.04935	1.10177	1.17207	1.26947	1.40961	1.60938	1.88676	2.26731	2.78011	3.39454	4.15747	4.97042	5.86142	6.81599	7.76887	8.71224	9.77498	10.8226	11.8948	13.0066	0.109712	0.0797436	0.0836	0.086228	0.0870748	0.0874476	0.0891185	0.09294	0.0996535	0.109348	0.123093	0.139935	0.1612	0.187522
0.656946	0.633035	0.648222	0.665352	0.682968	0.700335	0.717672	0.735692	0.755085	0.775998	0.799397	0.826048	0.855978	0.890036	0.926639	0.965681	1.00812	1.05866	1.1236	1.21413	1.34109	1.52231	1.77586	2.11781	2.57505	3.13404	3.81242	4.57943	5.46139	6.36509	7.32632	8.38947	9.50096	10.8435	12.0138	13.1147	0.0706123	0.0639415	0.0669461	0.0696131	0.0722076	0.0750018	0.0791286	0.0851063	0.0931295	0.103945	0.117661	0.134059	0.154834	0.179526
0.56919	0.619796	0.633351	0.648942	0.664317	0.679947	0.696038	0.71312	0.731657	0.752069	0.774562	0.800179	0.829068	0.861887	0.897143	0.934861	0.976947	1.02687	1.09245	1.18167	1.30675	1.48086	1.71679	2.02843	2.41293	2.88356	3.38969	3.97287	4.60152	5.22637	5.92032	6.70752	7.55672	8.62015	9.55181	10.4355	0.0394255	0.0593168	0.0614956	0.0638173	0.0662961	0.0697547	0.0743485	0.0804382	0.088666	0.0994377	0.112127	0.12803	0.147029	0.170106
0.660154	0.672602	0.691059	0.710265	0.729942	0.749041	0.768504	0.787832	0.808509	0.830965	0.856063	0.883888	0.915828	0.951279	0.990079	1.03064	1.07495	1.12704	1.1937	1.28388	1.41138	1.5934	1.84475	2.18692	2.62551	3.18932	3.82798	4.59639	5.43483	6.285	7.23396	8.27974	9.40287	10.849	12.1286	13.3936	0.0278048	0.0721954	0.0751844	0.0776889	0.07973	0.0820561	0.0857582	0.0915336	0.0994506	0.109771	0.123149	0.139928	0.160339	0.185131
0.683748	0.696805	0.711996	0.729345	0.747634	0.766136	0.785052	0.804967	0.826077	0.849538	0.875203	0.904232	0.937134	0.97431	1.01451	1.05754	1.10434	1.1574	1.22366	1.31225	1.43397	1.60382	1.83471	2.14689	2.54701	3.04516	3.60914	4.27592	4.98636	5.6889	6.48449	7.37997	8.35547	9.66778	10.8596	12.0502	0.0181532	0.0672	0.0698481	0.0730577	0.076306	0.0805525	0.0850267	0.0919221	0.100728	0.11199	0.125588	0.142179	0.162698	0.186137
0.71798	0.690504	0.704664	0.720982	0.738461	0.75556	0.77367	0.792449	0.812631	0.835266	0.859434	0.887474	0.918635	0.953886	0.993197	1.03471	1.07956	1.13182	1.19689	1.28484	1.40426	1.57139	1.79698	2.09345	2.47736	2.92052	3.44815	4.03048	4.62269	5.27936	6.00498	6.73729	7.60836	8.64478	9.68723	10.8405	0.0373334	0.0654205	0.0672341	0.0697129	0.0726282	0.0761598	0.0813214	0.0880408	0.0962277	0.106907	0.119987	0.136518	0.156178	0.179102
0.736674	0.719816	0.734777	0.752284	0.770165	0.788403	0.807347	0.826767	0.84795	0.870919	0.896163	0.924485	0.957107	0.993913	1.03411	1.07699	1.12409	1.17733	1.24284	1.33062	1.44883	1.61323	1.83332	2.12413	2.50507	2.94291	3.48245	4.04971	4.67443	5.37262	6.09743	6.83532	7.7286	8.62187	9.61954	10.7083	0.109891	0.0689358	0.0706306	0.0730547	0.0759949	0.0796146	0.0843574	0.0909338	0.0994141	0.110114	0.123392	0.140012	0.160255	0.183469
0.729351	0.768498	0.784803	0.803833	0.823353	0.843157	0.863674	0.885207	0.907975	0.932737	0.960273	0.991123	1.02601	1.06548	1.1096	1.15745	1.20809	1.26543	1.33354	1.4217	1.54103	1.70233	1.92134	2.21261	2.58085	3.05978	3.59348	4.2264	4.92225	5.61773	6.37959	7.24847	8.18305	9.43604	10.5812	11.7277	0.0260958	0.073787	0.0759864	0.079141	0.0821446	0.0864053	0.0918209	0.0984405	0.107236	0.118727	0.13303	0.150345	0.171194	0.195679
0.78862	0.77927	0.79614	0.815128	0.83484	0.854691	0.875588	0.897234	0.920589	0.944997	0.973527	1.00425	1.04	1.08066	1.12685	1.17605	1.23	1.28922	1.35916	1.44778	1.56781	1.72582	1.94103	2.22881	2.60849	3.06026	3.59548	4.22441	4.88878	5.5655	6.33327	7.16374	8.06616	9.30741	10.4129	11.5626	0.123467	0.0752866	0.0775095	0.080507	0.0836563	0.0877052	0.0929858	0.100029	0.1093	0.120978	0.135631	0.153478	0.175131	0.200504
0.73344	0.775167	0.792526	0.810988	0.830274	0.849747	0.869753	0.890712	0.91343	0.937903	0.96554	0.996452	1.0312	1.07156	1.11703	1.16652	1.22039	1.27964	1.34968	1.43893	1.55754	1.71552	1.92745	2.20772	2.57452	3.01358	3.54261	4.10798	4.74749	5.44285	6.15868	6.91904	7.81333	8.75311	9.75391	10.8232	0.028478	0.075727	0.0767803	0.0792575	0.0823461	0.0859055	0.0911292	0.0977703	0.106978	0.118701	0.133271	0.151192	0.172877	0.198504
0.812806	0.822545	0.840636	0.860461	0.881221	0.902106	0.923474	0.946219	0.971084	0.99696	1.02612	1.05939	1.09691	1.14071	1.18975	1.24484	1.30449	1.36951	1.44364	1.53682	1.65412	1.8086	2.01541	2.28918	2.64672	3.07062	3.59232	4.17554	4.78061	5.44426	6.16356	6.87308	7.7101	8.68256	9.72896	10.9806	0.0242893	0.079971	0.0817517	0.084354	0.088004	0.0920595	0.0977427	0.104946	0.114925	0.127021	0.142301	0.161302	0.183856	0.211105
0.872784	0.834021	0.85213	0.872419	0.893943	0.915254	0.937268	0.96061	0.9852	1.01149	1.04179	1.07557	1.11427	1.15854	1.20936	1.26728	1.32979	1.39799	1.47624	1.57096	1.6908	1.84498	2.0523	2.32755	2.68867	3.11759	3.62818	4.23084	4.86075	5.51416	6.2596	7.0534	7.93052	9.11833	10.2377	11.4623	0.0911223	0.0825047	0.0838822	0.0865008	0.0898362	0.0937483	0.0996	0.107026	0.116871	0.129418	0.145497	0.164977	0.189525	0.217774
0.85278	0.812641	0.83042	0.849817	0.869779	0.889455	0.910307	0.932363	0.955945	0.982068	1.0111	1.04356	1.0816	1.12563	1.17622	1.23363	1.29643	1.36625	1.44335	1.53607	1.65323	1.80273	1.9999	2.25278	2.57944	2.95457	3.40413	3.86211	4.35726	4.90833	5.46631	6.03311	6.72263	7.46006	8.2952	9.26504	0.0908169	0.0786531	0.0801623	0.0820562	0.0849701	0.0896401	0.0951644	0.102758	0.113005	0.125647	0.141703	0.160864	0.184636	0.212659
0.89557	0.874644	0.893985	0.915688	0.93789	0.960386	0.983237	1.00759	1.03337	1.06169	1.09294	1.12863	1.16943	1.21674	1.27233	1.33557	1.40585	1.48346	1.56946	1.66766	1.78821	1.94229	2.14108	2.40499	2.75142	3.15796	3.65599	4.22501	4.81705	5.45167	6.16357	6.88324	7.69979	8.74373	9.79266	11.0214	0.0431653	0.0874597	0.0893723	0.0912214	0.0947207	0.0990272	0.104928	0.112496	0.123323	0.136522	0.153459	0.174977	0.201182	0.231448
0.900138	0.881432	0.901603	0.923879	0.945942	0.968248	0.991716	1.01632	1.04258	1.07148	1.10376	1.13999	1.18191	1.23166	1.28911	1.355	1.43028	1.51213	1.6026	1.70399	1.8258	1.98137	2.18156	2.44555	2.78429	3.18896	3.66052	4.20868	4.7705	5.35165	6.00777	6.70184	7.47269	8.50891	9.5319	10.6966	0.133766	0.0883023	0.0901364	0.0927797	0.0960625	0.100584	0.1064	0.114688	0.126125	0.139865	0.158015	0.179973	0.207298	0.239117
0.914399	0.889287	0.909889	0.931782	0.954292	0.977016	1.00021	1.02439	1.05056	1.07886	1.11066	1.14673	1.18845	1.2375	1.29589	1.36404	1.43991	1.52296	1.61541	1.71891	1.84258	1.99727	2.19501	2.45194	2.78238	3.17697	3.63964	4.19319	4.77783	5.39214	6.09488	6.84293	7.66681	8.76208	9.7918	10.9456	0.129848	0.0914274	0.0917851	0.0933683	0.0962722	0.100216	0.106442	0.114319	0.125469	0.139371	0.157598	0.180364	0.20788	0.240092
0.905999	0.909104	0.929755	0.951675	0.974277	0.997489	1.02087	1.04558	1.0726	1.10231	1.13515	1.17238	1.21572	1.26685	1.32662	1.39726	1.47759	1.5665	1.66321	1.76951	1.89242	2.04533	2.23822	2.48526	2.7903	3.1751	3.59255	4.09198	4.61974	5.13663	5.7169	6.36813	7.08057	8.0672	8.9911	10.0091	0.149659	0.0916779	0.092506	0.0943765	0.0976109	0.102155	0.109028	0.117492	0.128586	0.14378	0.162413	0.185435	0.214032	0.247268
0.920286	0.93224	0.954642	0.977837	1.0008	1.02393	1.04819	1.0735	1.10111	1.13085	1.16454	1.20326	1.24757	1.30017	1.36146	1.43451	1.51788	1.61216	1.71173	1.82185	1.94795	2.09693	2.28662	2.52869	2.8416	3.19019	3.60594	4.0641	4.52586	5.01717	5.57155	6.13995	6.78659	7.62601	8.50201	9.54705	0.0373344	0.0933532	0.0945897	0.0966889	0.099567	0.104581	0.110687	0.119904	0.131738	0.147215	0.166491	0.189941	0.218653	0.253554
0.906919	0.983559	1.00607	1.03107	1.05517	1.08004	1.10508	1.13171	1.15999	1.19104	1.22638	1.26593	1.31206	1.36619	1.43026	1.50561	1.59534	1.6935	1.79955	1.91581	2.04593	2.20279	2.39643	2.64139	2.93969	3.32354	3.7422	4.22795	4.77232	5.3145	5.89765	6.55389	7.27796	8.17857	9.05423	9.98286	0.118195	0.100537	0.101069	0.102763	0.105073	0.109691	0.116396	0.125158	0.13735	0.153051	0.173353	0.197273	0.227846	0.264083
0.948353	1.02709	1.05215	1.07718	1.10289	1.12857	1.15522	1.18267	1.21243	1.24524	1.28152	1.32232	1.37062	1.42696	1.49428	1.57407	1.66809	1.77189	1.88504	2.00651	2.14347	2.306	2.50554	2.75259	3.05943	3.44435	3.89206	4.3681	4.9211	5.5198	6.12897	6.78554	7.54482	8.36551	9.23676	10.2066	0.118769	0.105086	0.106498	0.108096	0.110528	0.114647	0.1212	0.130848	0.143425	0.159741	0.180374	0.20639	0.238365	0.275865
1.1194	1.08195	1.10892	1.13541	1.16239	1.18868	1.21661	1.24516	1.27609	1.30943	1.34749	1.3902	1.43959	1.49781	1.56799	1.65138	1.74786	1.85702	1.97577	2.10392	2.24612	2.40894	2.60868	2.85424	3.16082	3.54896	3.9952	4.48746	5.06481	5.67298	6.3063	7.00473	7.78627	8.66779	9.57025	10.5115	0.124644	0.111652	0.112264	0.113701	0.115419	0.11987	0.126473	0.135812	0.148792	0.165504	0.186974	0.213889	0.246299	0.285954
1.18523	1.15359	1.18067	1.20939	1.23742	1.26616	1.29502	1.32522	1.35737	1.39222	1.43189	1.47629	1.52787	1.58853	1.66182	1.7481	1.84975	1.96451	2.09155	2.22722	2.37652	2.5427	2.74502	2.999	3.33057	3.7048	4.17368	4.71935	5.29637	5.93183	6.65144	7.38977	8.20938	9.23826	10.2433	11.3921	0.0991102	0.120266	0.120374	0.120348	0.122549	0.126409	0.132923	0.142406	0.155668	0.172872	0.195484	0.223026	0.257459	0.297882
1.18733	1.19925	1.22798	1.25742	1.28562	1.3146	1.34438	1.37576	1.40887	1.44526	1.48673	1.53308	1.58689	1.65129	1.72719	1.81662	1.9221	2.04319	2.17546	2.31711	2.4708	2.64218	2.84326	3.09234	3.41701	3.77431	4.21634	4.71093	5.22122	5.77343	6.40153	7.04477	7.78338	8.74192	9.72581	10.8642	0.0678208	0.122867	0.122605	0.123634	0.125737	0.130124	0.137314	0.147742	0.161384	0.179606	0.202821	0.23198	0.267377	0.308996
1.17889	1.25837	1.28934	1.31947	1.3497	1.38001	1.41178	1.44419	1.48013	1.51999	1.56352	1.61226	1.67027	1.73881	1.81749	1.91149	2.02186	2.14708	2.28529	2.43372	2.593	2.76784	2.97351	3.21309	3.51034	3.84976	4.24303	4.63094	5.04162	5.48386	5.91841	6.35875	6.90845	7.51435	8.23688	9.11344	0.106195	0.131399	0.129473	0.13044	0.132881	0.137896	0.145355	0.156116	0.170732	0.189915	0.213939	0.243374	0.279212	0.322226
1.43537	1.40997	1.44662	1.4829	1.51935	1.55404	1.58918	1.62625	1.66394	1.70615	1.75293	1.80524	1.86747	1.93836	2.02245	2.12244	2.24138	2.37841	2.5318	2.6981	2.87641	3.06883	3.29558	3.5623	3.88219	4.29253	4.74425	5.31043	5.92013	6.54295	7.2711	8.0603	8.89775	10.0123	11.0421	12.1493	0.13209	0.152075	0.150156	0.150299	0.151884	0.154899	0.161334	0.171909	0.185911	0.205424	0.231118	0.261945	0.301086	0.347721
1.30892	1.39973	1.43462	1.46778	1.50026	1.53257	1.56601	1.60165	1.63947	1.68186	1.72838	1.78103	1.84254	1.91444	1.998	2.09818	2.21412	2.3481	2.49718	2.65682	2.82981	3.01294	3.22287	3.46709	3.77511	4.09587	4.47637	4.88517	5.28383	5.71475	6.20111	6.69975	7.288	8.03814	8.8653	9.87917	0.157564	0.145519	0.142183	0.141332	0.143362	0.14812	0.155796	0.167422	0.183186	0.202409	0.227616	0.258803	0.295895	0.340916
1.539	1.5207	1.55784	1.59376	1.62842	1.66279	1.69896	1.73652	1.77663	1.82044	1.86917	1.92627	1.9896	2.06425	2.15219	2.25516	2.37714	2.5159	2.67179	2.8406	3.02203	3.21516	3.43408	3.68505	3.99987	4.33011	4.73348	5.16396	5.59075	6.05732	6.58903	7.1254	7.75983	8.55507	9.41503	10.4155	0.143849	0.156253	0.153399	0.152185	0.153765	0.157898	0.164452	0.176567	0.192439	0.21218	0.23772	0.270476	0.309232	0.35657
1.61957	1.66054	1.70131	1.73974	1.7779	1.81595	1.85429	1.89443	1.93785	1.98413	2.03661	2.09709	2.16453	2.24321	2.33642	2.44531	2.5737	2.72079	2.88621	3.06633	3.26061	3.47102	3.70141	3.96925	4.27143	4.644	5.03621	5.47376	5.96479	6.44918	6.95579	7.54611	8.21451	9.04656	9.88766	10.7735	0.120704	0.172743	0.168649	0.166799	0.167433	0.170679	0.178466	0.189817	0.205846	0.226781	0.253488	0.286648	0.327344	0.377021
1.73835	1.84027	1.89245	1.94152	1.99026	2.03608	2.08098	2.12671	2.17405	2.22633	2.28173	2.34564	2.41658	2.5011	2.59828	2.71552	2.85064	3.00854	3.18821	3.38566	3.60022	3.82837	4.08654	4.38635	4.76704	5.17627	5.71482	6.28332	6.90671	7.61299	8.34309	9.03214	9.81475	10.613	11.4882	12.499	0.179965	0.208171	0.204349	0.201567	0.199814	0.199849	0.203467	0.213122	0.22618	0.245779	0.273547	0.31007	0.353678	0.407029
1.72295	1.782	1.82526	1.86636	1.90453	1.94425	1.98313	2.0248	2.067	2.11475	2.16934	2.22946	2.29882	2.3791	2.47421	2.58366	2.71539	2.8674	3.03758	3.22526	3.42635	3.64392	3.88199	4.15893	4.48638	4.8505	5.26581	5.75102	6.24697	6.77856	7.41474	8.08883	8.83993	9.82313	10.7632	11.7735	0.130508	0.180686	0.176396	0.17202	0.17248	0.175167	0.181653	0.193556	0.210176	0.231602	0.258312	0.292701	0.335383	0.386089
1.82608	1.84884	1.8918	1.9322	1.9704	2.00902	2.04757	2.08836	2.13176	2.17941	2.23362	2.29404	2.36354	2.44502	2.53899	2.65052	2.78285	2.93483	3.10603	3.29587	3.49836	3.71506	3.95329	4.22633	4.56302	4.9145	5.35208	5.82678	6.31058	6.85784	7.48176	8.11891	8.87879	9.82114	10.7966	11.8632	0.249646	0.180297	0.175152	0.17146	0.171383	0.174584	0.18079	0.1931	0.209489	0.231932	0.258474	0.29375	0.336957	0.387862
1.87667	1.93976	1.98269	2.02423	2.06422	2.10437	2.14544	2.18777	2.23541	2.28739	2.34313	2.40669	2.47942	2.56455	2.66287	2.78014	2.91606	3.07233	3.24806	3.44219	3.65237	3.87289	4.11734	4.38701	4.70078	5.05354	5.44586	5.83671	6.2631	6.70936	7.14082	7.60515	8.17991	8.84602	9.60141	10.4479	0.25305	0.188172	0.181716	0.178738	0.178888	0.181981	0.190752	0.203942	0.22079	0.241413	0.270418	0.306389	0.351311	0.401824
1.97285	2.0644	2.11671	2.16482	2.21048	2.2542	2.2978	2.34435	2.39428	2.44612	2.5034	2.56958	2.64328	2.73074	2.83314	2.95242	3.09521	3.25804	3.44662	3.65383	3.87888	4.11974	4.38713	4.68604	5.04757	5.45773	5.95549	6.47023	7.06742	7.74237	8.43581	9.16321	10.0301	10.9376	11.8962	12.9126	0.263629	0.209246	0.202642	0.197889	0.196367	0.198047	0.204496	0.214888	0.227637	0.251263	0.282471	0.319564	0.365319	0.420687
1.96272	1.99517	2.03747	2.07785	2.1159	2.15476	2.19408	2.23621	2.28118	2.33245	2.38678	2.44974	2.52257	2.60537	2.70377	2.81847	2.9533	3.10726	3.28301	3.47627	3.68281	3.90852	4.14957	4.42048	4.74116	5.07139	5.47699	5.8903	6.31313	6.79555	7.31605	7.83515	8.49276	9.23472	10.0979	11.0916	0.134466	0.185766	0.177401	0.174307	0.173438	0.178414	0.185674	0.198159	0.21626	0.236699	0.266713	0.303223	0.346555	0.397758
2.04667	2.07874	2.12319	2.16613	2.20921	2.25093	2.29341	2.33748	2.38659	2.43917	2.4961	2.56199	2.63745	2.72537	2.82882	2.94947	3.09117	3.25587	3.44165	3.64711	3.87326	4.12018	4.39195	4.70617	5.05064	5.46939	5.8945	6.35072	6.84532	7.32566	7.83273	8.43498	9.14349	10.0481	10.9558	11.8851	0.266334	0.197847	0.190745	0.18685	0.18663	0.190063	0.197301	0.210255	0.225071	0.250011	0.281429	0.320141	0.366449	0.421043
2.18443	2.29521	2.34475	2.3919	2.43718	2.48128	2.52549	2.57405	2.62212	2.67478	2.73398	2.80183	2.8762	2.96565	3.07052	3.19232	3.33577	3.50247	3.69064	3.90197	4.13242	4.38426	4.65839	4.96448	5.30748	5.72346	6.18807	6.67508	7.24475	7.86095	8.4885	9.17286	9.97519	10.8237	11.7101	12.5988	0.194915	0.213342	0.207079	0.200398	0.1988	0.20006	0.205893	0.211618	0.231186	0.255611	0.28692	0.324095	0.371925	0.427892
2.2856	2.33955	2.39026	2.43734	2.48253	2.52608	2.56948	2.61532	2.66385	2.71469	2.77244	2.8365	2.91289	3.00008	3.10232	3.22283	3.36322	3.52565	3.70935	3.91687	4.14079	4.38747	4.654	4.95563	5.31107	5.69438	6.15789	6.67238	7.20192	7.79989	8.47159	9.13466	9.88223	10.7415	11.5972	12.5012	0.161395	0.214642	0.206564	0.199421	0.196328	0.196437	0.20173	0.208274	0.226135	0.25012	0.28109	0.318561	0.364668	0.420036
2.31732	2.38669	2.43793	2.48484	2.52877	2.57226	2.61634	2.6626	2.70979	2.76121	2.81914	2.88454	2.959	3.0471	3.14991	3.27164	3.412	3.57595	3.76096	3.96977	4.19748	4.44309	4.71133	5.02017	5.35761	5.76842	6.19659	6.70359	7.28161	7.86246	8.49649	9.22834	10.0115	10.9565	11.7927	12.5584	0.166728	0.215414	0.207695	0.200193	0.196387	0.197835	0.202819	0.208804	0.226399	0.251773	0.282154	0.319344	0.366383	0.421786
2.51929	2.5132	2.56319	2.61059	2.65651	2.6995	2.74774	2.79236	2.84173	2.89477	2.95597	3.02227	3.09985	3.19104	3.29631	3.42101	3.5668	3.73473	3.92628	4.14001	4.37315	4.62863	4.90141	5.2119	5.57222	5.95245	6.3999	6.90426	7.40904	7.96464	8.62111	9.30349	10.1101	11.1324	12.1319	13.1747	0.251167	0.221285	0.209533	0.203988	0.199579	0.20121	0.199229	0.213769	0.234024	0.258935	0.290172	0.32968	0.377165	0.432893
2.42225	2.51292	2.55795	2.60291	2.64613	2.68825	2.73441	2.78001	2.82877	2.88306	2.94249	3.01042	3.088	3.17931	3.28488	3.40798	3.55194	3.71839	3.90702	4.11796	4.34793	4.59653	4.86985	5.16688	5.48542	5.86349	6.23738	6.66604	7.11668	7.5387	8.03756	8.64852	9.33484	10.2975	11.199	12.0911	0.27356	0.21221	0.204136	0.196291	0.194526	0.197289	0.196321	0.211776	0.232282	0.257037	0.290409	0.328799	0.374409	0.430796
2.64014	2.66904	2.73235	2.79206	2.84822	2.90583	2.95408	3.00318	3.05564	3.11056	3.1714	3.24109	3.31891	3.41031	3.51783	3.64546	3.79343	3.965	4.16046	4.38398	4.63104	4.90322	5.20565	5.54999	5.93404	6.406	6.90511	7.49085	8.13488	8.75689	9.42156	10.1582	10.9036	11.7905	12.5425	13.2276	0.323465	0.263951	0.251926	0.243175	0.234891	0.218181	0.222986	0.231905	0.246416	0.270128	0.300213	0.339431	0.388124	0.446985
2.57517	2.66735	2.72122	2.77144	2.81835	2.86693	2.91068	2.95666	3.00568	3.05813	3.1186	3.18575	3.26398	3.35409	3.46022	3.58446	3.73102	3.89978	4.08909	4.30266	4.53992	4.79959	5.07814	5.39378	5.75208	6.13869	6.57515	7.08352	7.59673	8.15912	8.82117	9.50311	10.2562	11.1703	11.9998	12.8253	0.304143	0.232975	0.220833	0.211739	0.206984	0.194883	0.204244	0.21578	0.235336	0.259435	0.291366	0.330039	0.378628	0.433941
2.65386	2.77497	2.83901	2.89828	2.95937	3.00897	3.05697	3.10627	3.15609	3.21234	3.2742	3.34178	3.421	3.51389	3.62097	3.74968	3.89873	4.07152	4.26837	4.49064	4.74002	5.01212	5.31597	5.65063	6.05602	6.48905	7.02572	7.57364	8.1871	8.88818	9.59401	10.2748	11.0374	11.7745	12.5202	13.2851	0.309853	0.264157	0.251531	0.241621	0.214255	0.214583	0.221572	0.229614	0.245784	0.269783	0.302083	0.340887	0.389157	0.448495
2.66746	2.78555	2.83742	2.88483	2.92915	2.97751	3.02051	3.06711	3.11461	3.16905	3.22842	3.29682	3.37409	3.46537	3.57097	3.69563	3.84159	4.00886	4.20004	4.41284	4.64933	4.90555	5.18903	5.49203	5.8326	6.22276	6.63037	7.06739	7.57224	8.06612	8.61018	9.26864	10.0052	10.9062	11.7076	12.4462	0.26934	0.230055	0.21665	0.207594	0.20396	0.190978	0.201714	0.215033	0.234601	0.260454	0.291368	0.330407	0.377744	0.434794
2.83412	2.89575	2.95407	3.00752	3.06649	3.11346	3.16079	3.20965	3.26055	3.31413	3.37799	3.44674	3.52456	3.61884	3.72673	3.8533	4.00241	4.17431	4.3695	4.58679	4.82937	5.09569	5.38739	5.70679	6.07555	6.47978	6.93917	7.41096	7.96271	8.53693	9.11601	9.74027	10.4147	11.1417	11.8385	12.4778	0.205825	0.255538	0.242341	0.232343	0.20753	0.210018	0.215611	0.227445	0.244967	0.268968	0.299526	0.339082	0.387577	0.444255
3.11432	3.19507	3.32459	3.4366	3.54495	3.64985	3.74067	3.82073	3.89362	3.96561	4.03874	4.11744	4.20665	4.3097	4.42953	4.57355	4.74041	4.93473	5.16094	5.41761	5.71153	6.04368	6.4161	6.82886	7.32333	7.84371	8.4722	9.09731	9.75205	10.4438	11.1126	11.7172	12.3546	12.9843	13.6184	14.2911	0.465104	0.42379	0.396739	0.400862	0.393248	0.378605	0.358796	0.346384	0.342754	0.350344	0.37093	0.40452	0.453925	0.51522
2.83212	2.92126	2.97189	3.01666	3.06765	3.10925	3.15228	3.19735	3.24471	3.29832	3.35938	3.42698	3.5049	3.59572	3.70349	3.82882	3.97363	4.14178	4.33377	4.54765	4.78596	5.05019	5.33613	5.64693	5.98471	6.36059	6.73987	7.17704	7.61625	8.0433	8.55424	9.13408	9.78228	10.654	11.4436	12.2189	0.192322	0.228947	0.214073	0.20465	0.182815	0.188563	0.19874	0.21342	0.233481	0.258032	0.289886	0.332188	0.380002	0.435502
2.91994	3.0163	3.07521	3.13771	3.18206	3.22574	3.27153	3.31872	3.36876	3.42234	3.48404	3.55398	3.63331	3.72615	3.8345	3.96282	4.11357	4.28664	4.48502	4.70823	4.9576	5.22972	5.53212	5.85791	6.22412	6.63025	7.08567	7.53997	8.06576	8.63575	9.21257	9.84035	10.5566	11.303	12.0449	12.7489	0.210556	0.248334	0.23411	0.1993	0.198245	0.201789	0.210703	0.223429	0.241458	0.266663	0.299641	0.340776	0.388407	0.446509
3.07331	3.08035	3.13705	3.20077	3.24695	3.29205	3.33783	3.38598	3.43661	3.49185	3.5535	3.62358	3.70394	3.79751	3.90695	4.03655	4.18726	4.36037	4.55759	4.77948	5.03005	5.3015	5.60354	5.93702	6.28945	6.69674	7.11335	7.6093	8.10866	8.59679	9.17406	9.80004	10.4655	11.3313	12.0811	12.7631	0.24443	0.250925	0.238366	0.202289	0.202671	0.206128	0.213825	0.227379	0.246095	0.270877	0.301986	0.342124	0.391224	0.449807
3.19551	3.26271	3.35726	3.4252	3.49036	3.55274	3.61326	3.66892	3.72703	3.78867	3.85484	3.92917	4.01334	4.11273	4.2271	4.36348	4.52121	4.70578	4.91424	5.15087	5.41752	5.71217	6.04106	6.40352	6.7944	7.25345	7.72116	8.27448	8.82827	9.36824	9.96572	10.5904	11.2253	12.0188	12.677	13.279	0.27437	0.320361	0.276296	0.271151	0.266678	0.260185	0.258656	0.264799	0.278972	0.298488	0.328216	0.367642	0.417078	0.47908
3.37498	3.43535	3.52018	3.59925	3.67839	3.74976	3.81608	3.87951	3.94198	4.00746	4.07894	4.15581	4.24431	4.34667	4.46746	4.60677	4.77228	4.96356	5.1822	5.42878	5.70694	6.02452	6.37962	6.762	7.19893	7.68974	8.25121	8.81364	9.4416	10.1163	10.7804	11.4149	12.1221	12.7912	13.4583	14.1083	0.339341	0.319665	0.315231	0.30922	0.301649	0.293038	0.288189	0.289296	0.30018	0.317785	0.346596	0.387575	0.437228	0.500512
3.2332	3.36693	3.45846	3.52022	3.57922	3.63539	3.69033	3.74367	3.80014	3.86091	3.92812	4.00205	4.0892	4.18961	4.30822	4.44464	4.60867	4.79319	5.00614	5.24576	5.51794	5.81696	6.15123	6.51554	6.90821	7.37418	7.85167	8.43471	9.03893	9.6243	10.2958	11.0167	11.7493	12.665	13.4101	14.0645	0.289514	0.305914	0.260711	0.253726	0.246832	0.246142	0.24802	0.257701	0.272545	0.296351	0.32932	0.371644	0.423267	0.48646
3.21728	3.35676	3.44578	3.5059	3.56347	3.61829	3.67149	3.7263	3.78151	3.84273	3.9091	3.98434	4.0686	4.17158	4.28812	4.42712	4.58728	4.77282	4.98496	5.22531	5.49425	5.79842	6.13013	6.49581	6.88457	7.35011	7.83276	8.36354	8.97763	9.59521	10.2394	10.9385	11.6844	12.4948	13.2111	13.8497	0.30325	0.301034	0.254173	0.246688	0.243091	0.241892	0.244584	0.255084	0.27137	0.295126	0.327191	0.370475	0.421964	0.484605
3.38866	3.42816	3.4926	3.54893	3.60359	3.65545	3.70865	3.76341	3.81982	3.88122	3.94898	4.02565	4.1148	4.21721	4.33692	4.47884	4.64053	4.82887	5.04209	5.28364	5.55791	5.85843	6.18846	6.54911	6.96766	7.37724	7.86768	8.37155	8.88391	9.46385	10.0975	10.7264	11.4474	12.2442	13.0403	13.8672	0.285116	0.252665	0.244563	0.240159	0.234875	0.235845	0.241548	0.255828	0.27292	0.299594	0.333852	0.376575	0.428084	0.491071
3.39694	3.4341	3.49575	3.54951	3.60519	3.65758	3.71036	3.76487	3.82277	3.88451	3.95508	4.03335	4.12297	4.22672	4.34773	4.48913	4.65482	4.84198	5.05793	5.29936	5.57369	5.87381	6.20342	6.56659	6.97294	7.37467	7.83933	8.31823	8.79002	9.29805	9.87303	10.4397	11.1057	11.8794	12.6206	13.3818	0.290061	0.253465	0.242883	0.239348	0.235876	0.237958	0.244569	0.257303	0.275608	0.303888	0.337266	0.380192	0.43237	0.497283
3.44484	3.60789	3.69824	3.78314	3.86562	3.94233	4.01164	4.07973	4.14826	4.21891	4.29394	4.37987	4.47611	4.58681	4.71731	4.86776	5.0442	5.24586	5.47776	5.74196	6.0434	6.38018	6.75431	7.17443	7.62323	8.13495	8.65415	9.25701	9.87343	10.4617	11.0907	11.7501	12.4073	13.196	13.8386	14.3907	0.347269	0.339347	0.335083	0.329445	0.320638	0.313551	0.309303	0.312294	0.323495	0.344726	0.375846	0.418673	0.472777	0.537857
3.37873	3.47389	3.54796	3.61396	3.67944	3.74273	3.80273	3.86138	3.92329	3.9906	4.06298	4.1427	4.23784	4.34658	4.4728	4.61864	4.78968	4.98261	5.20474	5.45463	5.73561	6.04902	6.39172	6.76353	7.18171	7.59281	8.0773	8.55837	9.03723	9.57891	10.1364	10.664	11.2484	11.869	12.4994	13.1489	0.396933	0.287633	0.280949	0.275397	0.270611	0.268049	0.269797	0.2801	0.296604	0.321454	0.354886	0.398075	0.453068	0.513125
3.4662	3.57917	3.66394	3.74079	3.81363	3.88497	3.95023	4.01566	4.08286	4.15196	4.22948	4.31458	4.4115	4.52439	4.65554	4.80801	4.98347	5.18591	5.41317	5.67211	5.96638	6.28861	6.64885	7.0404	7.46076	7.91574	8.37199	8.88384	9.40596	9.89864	10.4272	11.0019	11.5786	12.2981	12.9024	13.46	0.422467	0.316721	0.313632	0.306996	0.300271	0.293812	0.294254	0.301905	0.316461	0.341024	0.372047	0.417562	0.471611	0.537389
3.92488	3.74324	3.82502	3.90245	3.97645	4.04627	4.11471	4.17949	4.24883	4.3203	4.40163	4.4891	4.59217	4.70766	4.8438	5.00163	5.18168	5.39144	5.62438	5.89052	6.19132	6.52357	6.88608	7.28502	7.73139	8.16409	8.65167	9.16095	9.65181	10.1634	10.7174	11.2536	11.8231	12.4971	13.142	13.8069	0.271632	0.326999	0.319339	0.311463	0.304064	0.300004	0.300989	0.308154	0.324583	0.352244	0.386761	0.434145	0.486164	0.553447
3.90529	3.92401	4.0283	4.12674	4.22566	4.31484	4.4	4.4799	4.55791	4.63936	4.72472	4.82099	4.93043	5.05623	5.20113	5.36836	5.56177	5.78247	6.03489	6.31671	6.64029	7.00254	7.39612	7.82631	8.30258	8.7717	9.30375	9.82902	10.3348	10.8701	11.4062	11.9031	12.4462	13.0502	13.6359	14.2459	0.179595	0.39821	0.394837	0.387601	0.378828	0.366051	0.359089	0.360656	0.369651	0.39062	0.425721	0.468822	0.525707	0.59411
3.9423	3.85769	3.96185	4.05841	4.15203	4.23859	4.31732	4.39234	4.46816	4.54625	4.63364	4.72674	4.83384	4.95755	5.10018	5.26394	5.45556	5.67017	5.91709	6.19842	6.51617	6.86987	7.25896	7.68423	8.14301	8.60946	9.10239	9.62846	10.1281	10.6039	11.1071	11.6087	12.1215	12.7729	13.3385	13.8781	0.559392	0.385449	0.381667	0.372445	0.361569	0.351449	0.345401	0.346869	0.358667	0.381257	0.412943	0.459485	0.515559	0.583236
3.89437	3.81876	3.9084	3.99246	4.06763	4.14186	4.21094	4.27733	4.34722	4.42155	4.50297	4.59478	4.70115	4.82023	4.9598	5.12276	5.30886	5.51986	5.7638	6.03437	6.34482	6.68522	7.06475	7.46858	7.89573	8.36426	8.82019	9.31916	9.83254	10.2972	10.7682	11.2789	11.8054	12.4543	13.0013	13.5039	0.165032	0.34378	0.333459	0.323814	0.314758	0.31038	0.310136	0.318186	0.335262	0.359742	0.398934	0.444815	0.500206	0.569259
3.81818	3.96574	4.05099	4.12698	4.20151	4.27434	4.3416	4.41028	4.48074	4.55629	4.63989	4.73381	4.84159	4.96728	5.11144	5.27831	5.47104	5.69049	5.94178	6.22534	6.5502	6.90942	7.31381	7.7563	8.21743	8.72678	9.223	9.77203	10.3212	10.8277	11.3634	11.9571	12.5666	13.3416	14.0038	14.6252	0.584701	0.335489	0.326235	0.31663	0.310239	0.305977	0.309153	0.319714	0.340635	0.368274	0.407312	0.457971	0.518469	0.587801
3.66581	3.7823	3.8669	3.93911	4.00754	4.07465	4.13865	4.20667	4.27553	4.35054	4.43495	4.52618	4.6347	4.75791	4.90042	5.06993	5.25602	5.47122	5.71747	5.99477	6.3132	6.66469	7.05715	7.4758	7.91324	8.39092	8.87201	9.3493	9.86148	10.3472	10.8169	11.3126	11.8545	12.4537	13.0065	13.5136	0.0962784	0.31627	0.306484	0.299851	0.294561	0.292447	0.298916	0.311959	0.333013	0.362874	0.401571	0.451555	0.510285	0.581241
3.66601	3.74722	3.82829	3.90048	3.96945	4.03986	4.10549	4.17214	4.24263	4.32041	4.40591	4.50202	4.61198	4.73782	4.88453	5.05606	5.24773	5.46516	5.71596	5.99754	6.31606	6.6726	7.06182	7.48253	7.94532	8.38682	8.87876	9.35786	9.81421	10.2846	10.7756	11.2328	11.7491	12.344	12.9161	13.5122	0.0978267	0.315467	0.308467	0.300761	0.296998	0.297401	0.303913	0.3172	0.339271	0.370295	0.410052	0.46083	0.52157	0.593274
4.01276	3.86462	3.95114	4.02973	4.10578	4.1814	4.2521	4.32766	4.40436	4.48741	4.57994	4.68249	4.80154	4.93768	5.09319	5.2738	5.47864	5.7153	5.9798	6.27826	6.61764	7.00075	7.42295	7.87208	8.33964	8.84134	9.34348	9.82415	10.319	10.8053	11.2525	11.7243	12.2577	12.8163	13.3726	13.9039	0.343093	0.343722	0.336336	0.328499	0.323413	0.322862	0.329643	0.344881	0.368227	0.399158	0.441831	0.494317	0.560195	0.633395
3.60919	3.90715	3.99406	4.07933	4.16047	4.24007	4.31524	4.39183	4.47105	4.55842	4.65259	4.76105	4.88238	5.02145	5.18298	5.36809	5.58071	5.82123	6.09272	6.40254	6.7546	7.14564	7.58249	8.05662	8.57072	9.06602	9.58792	10.1212	10.6124	11.0788	11.5818	12.0792	12.6081	13.2771	13.8767	14.5035	0.323339	0.356432	0.350283	0.343663	0.338465	0.339383	0.345321	0.357958	0.379767	0.412511	0.45608	0.511519	0.575812	0.652623
3.76571	3.74366	3.82498	3.90152	3.97864	4.05167	4.125	4.19855	4.27769	4.36373	4.45805	4.56462	4.68717	4.82846	4.99024	5.175	5.38773	5.62826	5.8973	6.20474	6.54862	6.93722	7.36219	7.81518	8.2707	8.76323	9.23104	9.69276	10.1708	10.5991	11.012	11.447	11.9169	12.4597	12.9501	13.4196	0.163496	0.338859	0.330605	0.324678	0.321852	0.323991	0.333401	0.349903	0.374491	0.410138	0.453945	0.507402	0.574929	0.65231
3.45752	3.74525	3.82507	3.90569	3.98577	4.06257	4.13673	4.21476	4.29566	4.38483	4.48438	4.59438	4.7219	4.86702	5.03312	5.22275	5.44135	5.68624	5.9639	6.28066	6.63915	7.04037	7.48152	7.94712	8.42495	8.91998	9.39976	9.85373	10.3161	10.7506	11.1561	11.5702	12.031	12.5285	13.0153	13.4797	0.364164	0.350558	0.3439	0.335563	0.334816	0.335305	0.343907	0.361905	0.387443	0.42328	0.469521	0.526615	0.592685	0.671121
3.43822	3.59607	3.6709	3.75114	3.82554	3.9002	3.97544	4.05431	4.13689	4.22547	4.32721	4.43918	4.56764	4.71883	4.8874	5.07849	5.30146	5.54926	5.83075	6.14545	6.50272	6.90277	7.3367	7.79228	8.25689	8.71956	9.14792	9.58902	9.98752	10.3317	10.7016	11.0787	11.4785	11.9801	12.433	12.8709	0.403897	0.339217	0.32992	0.326272	0.326436	0.331455	0.343187	0.361911	0.390819	0.429376	0.476299	0.532672	0.60135	0.679789
3.49456	3.7629	3.84101	3.92912	4.01025	4.09093	4.17025	4.25241	4.33904	4.43248	4.53703	4.65358	4.79039	4.94462	5.11932	5.32119	5.55001	5.80791	6.09878	6.43171	6.81007	7.2284	7.6893	8.18113	8.67299	9.17128	9.62645	10.0806	10.5089	10.8843	11.2586	11.6678	12.0865	12.6194	13.0808	13.5227	0.327785	0.3676	0.357001	0.351412	0.349822	0.352978	0.363154	0.381375	0.409987	0.448769	0.498044	0.556629	0.626748	0.7085
3.43939	3.58487	3.66569	3.74913	3.82809	3.90596	3.98218	4.06414	4.15167	4.24644	4.35087	4.47108	4.6054	4.76162	4.93913	5.14041	5.37329	5.63027	5.92403	6.25377	6.62575	7.04069	7.48323	7.9516	8.40448	8.85531	9.25707	9.64789	10.0195	10.3287	10.6326	10.9617	11.3048	11.7314	12.0981	12.4473	0.372873	0.350574	0.343736	0.339035	0.337213	0.344061	0.357265	0.377062	0.410178	0.449346	0.498898	0.558595	0.628412	0.709641
3.61969	3.62808	3.71713	3.79939	3.87753	3.95548	4.03451	4.11557	4.20456	4.30229	4.41147	4.53255	4.6714	4.82946	5.01232	5.21887	5.45337	5.71833	6.01536	6.35125	6.73024	7.15092	7.59822	8.0667	8.54165	8.97043	9.39811	9.77439	10.1074	10.4351	10.7529	11.0418	11.387	11.7559	12.1176	12.4879	0.530286	0.352753	0.344308	0.342587	0.342494	0.347382	0.364146	0.386621	0.418025	0.457748	0.50872	0.570682	0.64041	0.72416
3.48518	3.63816	3.72927	3.81142	3.89165	3.97045	4.05014	4.13389	4.22486	4.3217	4.43248	4.55564	4.69646	4.85649	5.03724	5.24552	5.47696	5.74021	6.03969	6.38332	6.77065	7.20555	7.67515	8.15038	8.60844	9.06135	9.45807	9.82753	10.1756	10.4919	10.7865	11.1044	11.4475	11.8455	12.209	12.5571	0.430079	0.35774	0.350275	0.34537	0.345585	0.354364	0.367986	0.391633	0.423792	0.463023	0.514498	0.57439	0.64565	0.727963
3.14917	3.26875	3.37603	3.45421	3.5289	3.60527	3.68274	3.76514	3.85265	3.95128	4.06054	4.18267	4.32095	4.48011	4.66011	4.86229	5.09216	5.35264	5.64734	5.97932	6.35075	6.7588	7.18016	7.59036	7.97583	8.31802	8.62858	8.88224	9.11027	9.328	9.53744	9.74158	9.99077	10.2414	10.4982	10.7538	0.378448	0.378527	0.333562	0.331185	0.333342	0.342151	0.358177	0.382683	0.416689	0.457154	0.507236	0.565148	0.635003	0.712198
3.35898	3.50434	3.58509	3.67014	3.75083	3.83361	3.91355	4.00045	4.09527	4.19468	4.30921	4.4353	4.5783	4.7382	4.92016	5.12599	5.35882	5.62318	5.92802	6.28295	6.6844	7.12421	7.57604	8.02524	8.42103	8.788	9.08607	9.36055	9.60937	9.8267	10.045	10.2873	10.5528	10.8824	11.1786	11.4597	0.391058	0.362207	0.354936	0.352387	0.35318	0.36163	0.377727	0.399367	0.431842	0.47434	0.522557	0.58244	0.653165	0.731218
2.98563	3.09888	3.19287	3.29256	3.37008	3.44762	3.52758	3.61208	3.70409	3.80268	3.9148	4.03931	4.17856	4.33606	4.51312	4.71111	4.93736	5.19459	5.49423	5.83129	6.20554	6.5898	6.96315	7.30375	7.59675	7.82598	8.03154	8.19991	8.3498	8.49917	8.65448	8.79842	8.95537	9.12595	9.3089	9.52015	0.3799	0.387098	0.37493	0.341608	0.343028	0.34945	0.366254	0.389033	0.421558	0.462494	0.510051	0.566355	0.630305	0.703877
3.03177	3.13345	3.22114	3.31518	3.39077	3.46655	3.54479	3.62854	3.71847	3.8173	3.92524	4.04691	4.18061	4.33406	4.50382	4.69728	4.91769	5.17565	5.47518	5.81131	6.17576	6.54448	6.88511	7.17968	7.43552	7.63091	7.81039	7.96033	8.09943	8.2489	8.3963	8.53977	8.71176	8.89474	9.08637	9.29731	0.395078	0.370757	0.357243	0.324865	0.328477	0.338718	0.356177	0.380798	0.411769	0.450786	0.498121	0.553198	0.612369	0.681936
2.94129	3.04668	3.13888	3.23439	3.31051	3.38528	3.46427	3.54695	3.63652	3.7354	3.84369	3.96375	4.09737	4.24718	4.41592	4.60639	4.82825	5.08448	5.38073	5.71126	6.06318	6.40162	6.70893	6.96588	7.17504	7.3574	7.49905	7.63276	7.76251	7.88693	8.01977	8.17775	8.35756	8.57283	8.77321	8.96658	0.394945	0.369037	0.360308	0.326057	0.32949	0.338799	0.354665	0.380226	0.409671	0.448345	0.492374	0.544902	0.604799	0.672328
3.03747	3.14986	3.26035	3.34144	3.41947	3.49693	3.57834	3.66485	3.7565	3.85669	3.96818	4.09247	4.23046	4.38251	4.55632	4.75136	4.97918	5.24606	5.55666	5.90348	6.27425	6.63613	6.96178	7.23451	7.46375	7.64395	7.80715	7.96337	8.10121	8.23839	8.39938	8.57221	8.76408	9.02046	9.25471	9.51316	0.372964	0.380676	0.339413	0.338123	0.340917	0.350062	0.366322	0.390941	0.420657	0.461201	0.508326	0.561651	0.624519	0.692441
2.42955	2.51918	2.61601	2.70543	2.78863	2.872	2.94938	3.03018	3.11602	3.20928	3.31147	3.4234	3.54608	3.68687	3.84266	4.02367	4.2339	4.47283	4.72968	4.98827	5.22082	5.41608	5.5729	5.70632	5.81374	5.91178	6.00514	6.10292	6.18393	6.24511	6.30759	6.37564	6.47893	6.62129	6.73084	6.83188	0.381392	0.37155	0.364557	0.35471	0.347592	0.335651	0.346356	0.365313	0.389854	0.421193	0.458071	0.500304	0.551994	0.609562
2.4071	2.50542	2.58628	2.66391	2.73657	2.81277	2.8834	2.95957	3.04183	3.13225	3.22961	3.33443	3.45121	3.58438	3.73511	3.91119	4.11736	4.3507	4.59717	4.83878	5.05122	5.22624	5.36622	5.48416	5.58919	5.68722	5.79299	5.90154	6.00367	6.10531	6.2214	6.3347	6.46694	6.61699	6.74438	6.87708	0.346783	0.328093	0.321492	0.3151	0.314189	0.306843	0.321537	0.342774	0.367731	0.397795	0.434527	0.476625	0.525041	0.584477
2.60604	2.67474	2.75632	2.83284	2.90419	2.98014	3.05325	3.13192	3.21578	3.30771	3.40591	3.51561	3.6373	3.7731	3.92958	4.11381	4.32945	4.57838	4.85007	5.12542	5.37778	5.5863	5.75931	5.90279	6.03451	6.14792	6.2773	6.41149	6.54042	6.67765	6.8228	6.96219	7.11846	7.28606	7.43949	7.61325	0.338591	0.327153	0.319384	0.315778	0.315318	0.30961	0.328423	0.351046	0.378104	0.411349	0.450382	0.495043	0.549039	0.612655
2.50457	2.60235	2.68856	2.77071	2.84571	2.92384	2.9976	3.07549	3.1582	3.24989	3.34733	3.4541	3.57541	3.71059	3.86831	4.0514	4.26588	4.51091	4.77571	5.0348	5.26822	5.45761	5.60597	5.72715	5.8395	5.92446	6.01517	6.09219	6.18508	6.28548	6.3849	6.49519	6.62498	6.76656	6.91135	7.06837	0.344527	0.349388	0.339532	0.32987	0.326912	0.317112	0.330945	0.351778	0.377237	0.407091	0.445397	0.491113	0.5437	0.603998
2.68893	2.79673	2.92485	3.05109	3.17547	3.27998	3.37695	3.46925	3.56016	3.65423	3.75421	3.86573	3.98907	4.1327	4.301	4.50479	4.74794	5.0351	5.36071	5.69985	6.02056	6.28654	6.49495	6.659	6.78599	6.89877	6.99739	7.10103	7.20121	7.29368	7.409	7.53811	7.68841	7.899	8.10127	8.32635	0.466322	0.466464	0.470353	0.461413	0.428703	0.416891	0.410888	0.413405	0.424796	0.447322	0.483134	0.531814	0.59568	0.674386
2.63823	2.74481	2.85159	2.9481	3.0426	3.12336	3.20338	3.2848	3.37008	3.462	3.56109	3.67105	3.79326	3.933	4.09595	4.28619	4.50778	4.75864	5.02828	5.28361	5.51019	5.6861	5.82523	5.93745	6.03671	6.11843	6.19427	6.26909	6.33961	6.40462	6.48217	6.56622	6.65532	6.77783	6.88148	6.99642	0.420955	0.406317	0.393312	0.378327	0.349852	0.349292	0.356191	0.370158	0.39168	0.420178	0.457027	0.502216	0.558197	0.621903
2.71261	2.81637	2.90484	2.99323	3.08108	3.15752	3.2373	3.32041	3.40831	3.50066	3.60152	3.71133	3.83256	3.97487	4.13748	4.33486	4.56245	4.82812	5.11579	5.40164	5.65597	5.86963	6.0402	6.18567	6.32021	6.44334	6.5827	6.70134	6.82726	6.96164	7.09313	7.22816	7.38605	7.53376	7.68233	7.82556	0.366836	0.370982	0.361525	0.352864	0.331476	0.339053	0.350544	0.368931	0.393678	0.425329	0.462636	0.51096	0.569085	0.637868
2.71083	2.79527	2.88119	2.96411	3.04884	3.12451	3.19953	3.28045	3.36528	3.4553	3.55408	3.66134	3.78339	3.92151	4.08453	4.27573	4.50164	4.75543	5.02718	5.28883	5.51651	5.70063	5.85099	5.97886	6.09689	6.20556	6.32871	6.4594	6.58026	6.72211	6.87535	7.02697	7.20359	7.39166	7.5787	7.77776	0.362548	0.36475	0.352709	0.342432	0.318747	0.326007	0.3403	0.358954	0.382741	0.414097	0.452213	0.49943	0.555065	0.623758
2.50725	2.60831	2.70275	2.7901	2.86961	2.95076	3.02681	3.10438	3.1892	3.2808	3.37871	3.48765	3.61028	3.75119	3.91546	4.11056	4.33118	4.57871	4.83445	5.07545	5.28071	5.44473	5.57627	5.68879	5.78509	5.86915	5.94936	6.01845	6.08253	6.14994	6.22859	6.31179	6.40657	6.51158	6.62165	6.75479	0.385801	0.370874	0.358569	0.346028	0.340237	0.328848	0.339007	0.357217	0.382611	0.412278	0.452479	0.498881	0.555536	0.62034
2.52331	2.62682	2.71446	2.79305	2.86781	2.9461	3.01956	3.09745	3.18178	3.27176	3.36997	3.4784	3.5999	3.74128	3.90578	4.09994	4.32609	4.57743	4.83947	5.08892	5.30143	5.47209	5.60867	5.72789	5.83646	5.94757	6.04878	6.14656	6.25205	6.35579	6.46874	6.59766	6.74196	6.89777	7.04125	7.18514	0.343088	0.342039	0.333979	0.326858	0.323872	0.316772	0.332075	0.351917	0.378124	0.409643	0.450175	0.498998	0.556221	0.62234
2.67686	2.77723	2.8739	2.96303	3.05233	3.13183	3.21126	3.29366	3.38413	3.47644	3.57977	3.69461	3.82149	3.96895	4.14205	4.34676	4.58711	4.86601	5.16591	5.46445	5.72907	5.94562	6.11779	6.26221	6.39268	6.50647	6.6316	6.75011	6.88904	7.04216	7.19289	7.35342	7.54477	7.74714	7.95138	8.16166	0.402201	0.383425	0.372054	0.361541	0.33903	0.345641	0.358372	0.37729	0.403006	0.437633	0.478736	0.529855	0.59265	0.667779
2.81145	2.93694	3.04111	3.14418	3.22917	3.3102	3.39277	3.48005	3.57152	3.66804	3.77486	3.8904	4.02118	4.17074	4.34833	4.56067	4.808	5.09483	5.4077	5.71687	5.99271	6.22233	6.40459	6.55889	6.69801	6.81887	6.96283	7.09362	7.23173	7.39948	7.58335	7.76875	7.99796	8.22288	8.45353	8.70564	0.432449	0.408897	0.395193	0.358445	0.357577	0.361844	0.372263	0.390285	0.416854	0.449176	0.491116	0.544115	0.610471	0.685554
2.58655	2.70532	2.80771	2.90242	2.99537	3.07685	3.15885	3.24601	3.33705	3.43148	3.53686	3.65332	3.78414	3.93168	4.10835	4.31345	4.55965	4.8354	5.13189	5.41884	5.6713	5.87527	6.03517	6.16277	6.26908	6.36448	6.45721	6.53139	6.62077	6.72233	6.82946	6.95486	7.10311	7.25412	7.41864	7.57881	0.40578	0.397342	0.388085	0.376403	0.352007	0.355444	0.367815	0.385206	0.410793	0.443481	0.485246	0.538996	0.600338	0.672007
2.50163	2.60458	2.70327	2.79241	2.87477	2.958	3.03781	3.11854	3.2052	3.30038	3.40319	3.51672	3.6462	3.79541	3.97059	4.17053	4.40628	4.66242	4.92263	5.16525	5.36507	5.52161	5.64301	5.73767	5.81922	5.88891	5.95585	6.01043	6.06533	6.13007	6.20134	6.28112	6.38052	6.46694	6.56189	6.65605	0.40112	0.384184	0.371982	0.35943	0.352424	0.34104	0.353544	0.371739	0.397136	0.430325	0.471527	0.522111	0.580907	0.648071
3.24388	3.36427	3.48521	3.5771	3.66257	3.74584	3.83415	3.92242	4.01582	4.11633	4.22746	4.34853	4.48184	4.63967	4.82754	5.04729	5.31445	5.62077	5.94522	6.26812	6.55193	6.78626	6.97054	7.12743	7.27575	7.4066	7.56316	7.71428	7.87931	8.08386	8.29747	8.51748	8.78112	9.03234	9.28587	9.54676	0.444897	0.443953	0.389666	0.378854	0.373398	0.376644	0.386725	0.405491	0.432778	0.46803	0.513159	0.568636	0.638105	0.720725
2.89538	3.03285	3.14788	3.26398	3.35573	3.44439	3.53308	3.62511	3.71957	3.82172	3.93197	4.0541	4.19077	4.3477	4.53518	4.75846	5.01807	5.31555	5.63154	5.94131	6.21299	6.43424	6.61606	6.76041	6.8869	7.01002	7.1098	7.20729	7.30628	7.41533	7.53379	7.68038	7.8574	8.06081	8.25701	8.44564	0.4529	0.451057	0.434058	0.393678	0.387567	0.388786	0.396437	0.413451	0.439057	0.471854	0.514653	0.570866	0.637319	0.716859
2.71171	2.82887	2.94194	3.0469	3.14823	3.23735	3.32536	3.41542	3.51012	3.61188	3.7234	3.84678	3.98558	4.14681	4.3325	4.55184	4.81013	5.0975	5.39852	5.6849	5.93119	6.13025	6.2848	6.41141	6.51859	6.60781	6.69583	6.76784	6.83651	6.91607	7.00094	7.09439	7.21806	7.33806	7.46474	7.60694	0.437768	0.441801	0.42731	0.411727	0.383562	0.384614	0.393402	0.411162	0.435711	0.469836	0.515033	0.566894	0.633781	0.70908
2.85861	2.96324	3.06871	3.17554	3.26282	3.34857	3.43588	3.52608	3.62285	3.72538	3.83766	3.96242	4.1031	4.26703	4.46064	4.68966	4.95927	5.26794	5.59289	5.9087	6.1891	6.41239	6.5944	6.75021	6.88712	7.02302	7.15147	7.29764	7.4423	7.57501	7.73375	7.90742	8.0921	8.34622	8.5695	8.80397	0.415993	0.420133	0.405818	0.371868	0.370977	0.377726	0.391784	0.411957	0.440145	0.478183	0.524286	0.583812	0.653694	0.737467
2.78884	2.90925	3.0205	3.13244	3.22109	3.3105	3.39934	3.49065	3.58746	3.69289	3.80685	3.93148	4.07382	4.2384	4.43249	4.66102	4.92909	5.23094	5.55549	5.86458	6.13652	6.35278	6.52086	6.65814	6.78434	6.87926	6.98499	7.09042	7.19452	7.32405	7.47486	7.63077	7.79626	7.99948	8.21626	8.46895	0.428208	0.434231	0.422463	0.384633	0.381629	0.386003	0.398885	0.416785	0.446383	0.48193	0.529662	0.585964	0.655822	0.736908
2.99357	3.09228	3.20248	3.31287	3.40145	3.48929	3.58141	3.67644	3.77462	3.88078	3.9963	4.12514	4.27077	4.44069	4.64179	4.87747	5.16347	5.48244	5.82595	6.16037	6.45274	6.69256	6.88273	7.04362	7.1795	7.32344	7.46332	7.62296	7.80694	7.98178	8.16447	8.37621	8.60441	8.88649	9.13847	9.38775	0.466915	0.441763	0.424885	0.387274	0.387408	0.393242	0.405842	0.428326	0.457114	0.495164	0.544354	0.605587	0.679186	0.768119
2.81164	2.91577	3.0268	3.13818	3.23098	3.32092	3.41191	3.5055	3.60584	3.71203	3.82781	3.95717	4.10176	4.27273	4.47205	4.70921	4.98604	5.30111	5.63201	5.95211	6.22985	6.45089	6.62289	6.76195	6.87397	6.98471	7.07944	7.19357	7.32307	7.44055	7.58355	7.75435	7.93903	8.19622	8.42766	8.66952	0.454904	0.441925	0.427024	0.3893	0.387844	0.393556	0.406474	0.427323	0.45727	0.494326	0.541336	0.602266	0.674297	0.758486
2.85419	2.97682	3.0919	3.20357	3.29435	3.3841	3.47462	3.569	3.66977	3.77703	3.89412	4.02445	4.17377	4.34641	4.55107	4.79485	5.08233	5.41165	5.76681	6.11251	6.415	6.66406	6.85739	7.01413	7.15151	7.28848	7.43007	7.5581	7.71209	7.88513	8.07067	8.25894	8.48034	8.69591	8.93324	9.18327	0.438517	0.440838	0.427489	0.38916	0.389095	0.39528	0.410008	0.431508	0.462207	0.501235	0.552291	0.616279	0.693874	0.784482
3.12226	3.22948	3.3643	3.46448	3.55896	3.65184	3.747	3.84411	3.94732	4.0582	4.1789	4.31088	4.46258	4.63999	4.84983	5.0992	5.39357	5.73198	6.09068	6.43961	6.74821	6.99569	7.19389	7.35585	7.49661	7.65126	7.79652	7.95038	8.13506	8.32933	8.54694	8.80174	9.08487	9.39749	9.69552	9.97665	0.50107	0.473865	0.422559	0.413039	0.408665	0.412957	0.426649	0.445365	0.476657	0.516165	0.566077	0.631592	0.708336	0.801568
2.88614	3.02943	3.16958	3.30199	3.40971	3.51067	3.60985	3.71083	3.81568	3.93141	4.05519	4.19455	4.35003	4.53255	4.74715	4.99966	5.29435	5.63042	5.98946	6.33498	6.63987	6.88676	7.07689	7.23141	7.35136	7.4574	7.54316	7.62741	7.71221	7.78227	7.86974	7.97098	8.08843	8.26777	8.43531	8.64081	0.509278	0.512246	0.496902	0.453519	0.44424	0.440661	0.447869	0.466428	0.492806	0.531673	0.583481	0.647751	0.72381	0.814233
2.98001	3.09622	3.21547	3.33689	3.43523	3.53107	3.63068	3.73246	3.83844	3.95217	4.07794	4.2176	4.3747	4.55695	4.77222	5.03138	5.33441	5.68145	6.05304	6.41738	6.73995	7.00318	7.21253	7.38821	7.54514	7.67628	7.81142	7.94581	8.06241	8.18675	8.33721	8.49715	8.68712	8.91468	9.13459	9.39405	0.500361	0.474344	0.459564	0.42136	0.420724	0.425191	0.43976	0.46192	0.493106	0.534331	0.586505	0.65267	0.734896	0.829849
2.91236	3.07406	3.23443	3.35498	3.4665	3.57244	3.67342	3.77942	3.88926	4.00637	4.13737	4.28267	4.44603	4.63484	4.85821	5.11823	5.42031	5.76418	6.12903	6.48206	6.79105	7.03282	7.22141	7.36213	7.47746	7.56834	7.65489	7.72262	7.78869	7.86175	7.94564	8.03099	8.13985	8.2412	8.36086	8.49848	0.537249	0.538145	0.489417	0.473268	0.462569	0.458151	0.464635	0.483842	0.513561	0.55396	0.607668	0.671771	0.750381	0.841081
2.88459	3.02216	3.1411	3.26364	3.36511	3.46312	3.56156	3.66456	3.77232	3.88909	4.01505	4.15816	4.31929	4.50926	4.72783	4.98984	5.2979	5.64824	6.02391	6.39179	6.71722	6.97848	7.19059	7.36311	7.51221	7.64156	7.75678	7.86515	7.96708	8.06706	8.18766	8.33032	8.48009	8.68185	8.87754	9.09364	0.471869	0.468757	0.459276	0.422393	0.42247	0.429227	0.443981	0.467119	0.499857	0.542526	0.597103	0.665402	0.74694	0.842773
3.14483	3.27278	3.41065	3.51533	3.61617	3.71753	3.81756	3.92324	4.03347	4.1516	4.2801	4.4237	4.58825	4.7786	5.00613	5.27699	5.59766	5.96654	6.3632	6.75804	7.11035	7.39507	7.61957	7.8047	7.97431	8.12626	8.29346	8.46707	8.6275	8.81181	9.02475	9.23939	9.48664	9.76097	10.0402	10.3624	0.483151	0.488259	0.441229	0.43515	0.433023	0.439676	0.455515	0.477305	0.510908	0.555574	0.612285	0.68301	0.769954	0.871586
3.03632	3.1777	3.32726	3.44487	3.55324	3.65814	3.76215	3.86901	3.98384	4.10383	4.23535	4.38306	4.55096	4.74523	4.97375	5.24675	5.56594	5.93463	6.33167	6.7254	7.07529	7.35282	7.56296	7.72506	7.85125	7.95332	8.05412	8.13966	8.24285	8.36524	8.48936	8.62574	8.79525	8.98263	9.19124	9.43431	0.520375	0.520771	0.473407	0.462425	0.455613	0.458702	0.469783	0.491739	0.523784	0.56723	0.623041	0.692095	0.777422	0.876764
3.12726	3.28239	3.43826	3.56196	3.67664	3.78687	3.89603	4.01065	4.12464	4.2527	4.39009	4.54428	4.7181	4.92045	5.1577	5.43694	5.77352	6.16158	6.59045	7.02876	7.43138	7.75781	8.01417	8.20717	8.38152	8.50864	8.63432	8.75865	8.88631	9.0141	9.17176	9.35111	9.53646	9.79458	10.0396	10.3306	0.536755	0.54098	0.494683	0.486134	0.479387	0.481322	0.493689	0.515613	0.54762	0.592698	0.651835	0.723759	0.814756	0.921793
3.07204	3.22157	3.38686	3.51529	3.63316	3.74562	3.8561	3.96857	4.08935	4.21589	4.35481	4.5093	4.68354	4.88505	5.12016	5.40026	5.72906	6.10824	6.52235	6.93955	7.3102	7.60679	7.83457	7.99865	8.12857	8.23487	8.31767	8.39908	8.48748	8.58681	8.71177	8.87622	9.05771	9.27839	9.48668	9.69729	0.579948	0.560748	0.512365	0.501498	0.491083	0.489887	0.499295	0.520014	0.550994	0.594783	0.651515	0.724358	0.80914	0.909163
3.2663	3.41619	3.54275	3.66288	3.77615	3.88772	3.99746	4.11158	4.23078	4.35847	4.49684	4.65189	4.82795	5.03498	5.27909	5.56903	5.91294	6.31943	6.76626	7.2282	7.64912	8.0047	8.28235	8.50681	8.69067	8.86666	9.03383	9.21276	9.42804	9.64863	9.8727	10.1249	10.4071	10.7417	11.064	11.3998	0.550918	0.494227	0.485834	0.479744	0.477356	0.482389	0.495053	0.519915	0.555399	0.6018	0.663927	0.740721	0.835911	0.948782
3.18827	3.31914	3.47045	3.59087	3.70343	3.81237	3.92406	4.038	4.16051	4.28734	4.42729	4.58286	4.76208	4.96735	5.20798	5.49907	5.84247	6.24192	6.68143	7.13376	7.54374	7.88111	8.1375	8.33339	8.49653	8.63589	8.78316	8.9477	9.10587	9.28429	9.50187	9.73764	10.0035	10.3404	10.667	11.0334	0.536146	0.53676	0.492268	0.48279	0.479329	0.484404	0.498008	0.523043	0.556197	0.60451	0.664035	0.741162	0.833987	0.944259
3.40451	3.57692	3.70949	3.83249	3.94675	4.05937	4.17231	4.288	4.41117	4.54144	4.68173	4.83932	5.01978	5.23006	5.47468	5.77512	6.12626	6.53517	6.98706	7.448	7.86976	8.22168	8.49235	8.71163	8.89855	9.06421	9.25129	9.44459	9.66698	9.94294	10.2256	10.4786	10.7541	11.0382	11.3736	11.7682	0.559482	0.526049	0.509126	0.497992	0.491543	0.495738	0.509142	0.531117	0.567297	0.613855	0.674889	0.754366	0.850852	0.964997
3.22323	3.41076	3.54083	3.66621	3.78387	3.89781	4.01001	4.12518	4.24762	4.37905	4.5213	4.67878	4.85779	5.06872	5.31516	5.60746	5.95395	6.35662	6.79579	7.2372	7.63464	7.94918	8.19052	8.36984	8.52111	8.64635	8.76191	8.89441	9.03332	9.18235	9.36764	9.58055	9.80761	10.1107	10.4082	10.7452	0.592875	0.526965	0.515841	0.503265	0.497268	0.498283	0.509424	0.532479	0.566765	0.611927	0.672136	0.750628	0.84161	0.952886
3.17232	3.33498	3.49112	3.61132	3.72658	3.83796	3.95012	4.06443	4.1865	4.31757	4.46077	4.62026	4.80197	5.0126	5.26061	5.55993	5.9111	6.31798	6.76615	7.21008	7.61312	7.93743	8.1861	8.37931	8.55262	8.68355	8.83268	8.99096	9.14981	9.34449	9.57347	9.8124	10.0716	10.3908	10.7185	11.1025	0.557914	0.54673	0.498329	0.489667	0.4869	0.490664	0.505348	0.528972	0.566416	0.613969	0.676388	0.755139	0.849671	0.963529
3.15921	3.30621	3.46549	3.58935	3.70628	3.81926	3.93275	4.04909	4.17316	4.30592	4.44902	4.6072	4.78818	4.99955	5.24368	5.5367	5.87967	6.27424	6.6992	7.12313	7.49617	7.79239	8.01451	8.17968	8.30075	8.41539	8.52058	8.64979	8.77245	8.88616	9.02004	9.18709	9.40286	9.72195	10.0021	10.2937	0.553849	0.559059	0.510358	0.50045	0.493614	0.497765	0.510912	0.533824	0.567664	0.614596	0.673641	0.748758	0.838422	0.942475
4.2158	4.39145	4.53329	4.67042	4.79652	4.91979	5.04428	5.16802	5.29673	5.42976	5.57428	5.73504	5.91882	6.1324	6.38776	6.68027	7.02888	7.43123	7.86889	8.3126	8.70974	9.03647	9.28572	9.49057	9.67276	9.83774	9.9926	10.1851	10.3881	10.6267	10.9285	11.2796	11.6272	12.0778	12.508	12.9846	0.728253	0.597674	0.571984	0.553852	0.54052	0.536498	0.546477	0.562148	0.589384	0.633732	0.691175	0.76523	0.858118	0.965304
3.92167	4.03903	4.20621	4.35436	4.49227	4.62254	4.75043	4.88079	5.01467	5.15877	5.31438	5.48494	5.6837	5.9084	6.17058	6.48571	6.85868	7.29372	7.77591	8.2751	8.74264	9.12161	9.40572	9.62061	9.77663	9.90662	10.0143	10.1223	10.2328	10.3561	10.487	10.6416	10.827	11.0569	11.3162	11.5869	0.612336	0.621187	0.603396	0.586547	0.572586	0.567933	0.57479	0.594596	0.6275	0.672678	0.739324	0.81968	0.918521	1.03435
4.54039	4.80525	4.96727	5.12046	5.26717	5.40425	5.54053	5.67702	5.81513	5.96113	6.11742	6.28732	6.48347	6.70696	6.97046	7.2866	7.65864	8.09539	8.59082	9.10836	9.60118	10.0146	10.3412	10.5973	10.7971	10.995	11.1722	11.3804	11.6279	11.8775	12.1511	12.4853	12.8642	13.3505	13.8002	14.2566	0.663979	0.664583	0.642156	0.622123	0.604373	0.595753	0.597904	0.614756	0.642263	0.683365	0.746341	0.825466	0.921183	1.04403
5.78095	6.03922	6.23548	6.41629	6.57823	6.73153	6.87665	7.01994	7.16539	7.31349	7.478	7.64835	7.84746	8.07327	8.33601	8.64695	9.01599	9.45115	9.93189	10.4418	10.9192	11.3286	11.642	11.8834	12.0729	12.2571	12.4337	12.6207	12.8527	13.1019	13.3607	13.6415	13.9856	14.4055	14.822	15.2386	0.954236	0.806879	0.756337	0.714411	0.677834	0.656573	0.647406	0.651889	0.671688	0.707899	0.760846	0.832836	0.926364	1.04039
6.80701	6.98833	7.19491	7.388	7.56305	7.72678	7.87776	8.02735	8.1796	8.33496	8.49771	8.67563	8.87368	9.10574	9.37389	9.68458	10.0571	10.495	10.9879	11.5141	12.0152	12.4291	12.7579	13.0039	13.1904	13.3724	13.5331	13.7037	13.9087	14.133	14.3799	14.685	15.0464	15.4865	15.897	16.3046	0.88875	0.89828	0.83537	0.778188	0.734017	0.698496	0.68222	0.682686	0.694472	0.731048	0.778544	0.852791	0.944799	1.05749
7.3144	7.58312	7.80726	8.01001	8.1884	8.35458	8.51111	8.66299	8.82016	8.97515	9.14188	9.3198	9.51915	9.75121	10.0166	10.3287	10.7054	11.1442	11.6358	12.1594	12.6643	13.0825	13.4166	13.6552	13.8474	14.0002	14.173	14.3294	14.4983	14.7078	14.9553	15.2142	15.5236	15.8775	16.2594	16.7016	0.937427	0.940281	0.870593	0.806076	0.755539	0.717984	0.699808	0.693445	0.707194	0.739375	0.78978	0.856698	0.949618	1.06042
7.58106	7.90291	8.11298	8.30706	8.48794	8.64901	8.80005	8.94969	9.09898	9.25418	9.42218	9.60158	9.79842	10.0238	10.2874	10.5954	10.9633	11.3837	11.8624	12.3627	12.8378	13.2302	13.5314	13.7539	13.9276	14.0731	14.2155	14.3649	14.5483	14.7459	14.9492	15.1933	15.4847	15.8449	16.1986	16.5701	1.04826	0.940218	0.86082	0.795245	0.743974	0.706463	0.686703	0.687007	0.698462	0.728093	0.774991	0.842808	0.930889	1.03972
8.0417	8.37672	8.59898	8.80178	8.9837	9.14719	9.3062	9.45921	9.61405	9.77496	9.94289	10.1251	10.3208	10.5475	10.8111	11.1258	11.4883	11.9243	12.4099	12.9215	13.4078	13.82	14.1276	14.361	14.5383	14.6899	14.8264	14.9661	15.1403	15.3351	15.5288	15.7624	16.0447	16.3782	16.7134	17.065	1.10938	0.9799	0.896362	0.826232	0.771152	0.729484	0.708019	0.702173	0.715807	0.742601	0.790922	0.856468	0.944624	1.05188
8.55899	8.73616	8.96763	9.17706	9.36041	9.5287	9.69134	9.84443	10.005	10.1646	10.3385	10.517	10.7204	10.9515	11.2199	11.5281	11.8923	12.319	12.8094	13.3247	13.8135	14.2326	14.5487	14.7839	14.9707	15.109	15.2517	15.3924	15.5391	15.728	15.9469	16.1655	16.4297	16.6769	17.0214	17.4085	1.0664	1.0036	0.920257	0.846401	0.784534	0.74268	0.719831	0.71227	0.724859	0.751152	0.799039	0.863928	0.947757	1.05395
8.71403	9.03159	9.26679	9.47348	9.66002	9.83021	9.9902	10.1527	10.3099	10.4752	10.6455	10.8332	11.0321	11.2585	11.5253	11.8404	12.209	12.6407	13.125	13.6513	14.1463	14.5612	14.8897	15.1277	15.3028	15.4568	15.5979	15.7308	15.8768	16.0618	16.2587	16.4707	16.7503	17.0627	17.3906	17.7585	1.16096	1.02669	0.935558	0.855523	0.794264	0.750383	0.725296	0.722551	0.732197	0.76249	0.804903	0.869754	0.950557	1.05841
9.11973	9.32771	9.54988	9.75907	9.95144	10.127	10.2905	10.4499	10.617	10.7823	10.9552	11.1429	11.3461	11.5778	11.8429	12.1537	12.5274	12.9623	13.4562	13.9791	14.4867	14.9181	15.2553	15.5003	15.6882	15.8346	15.9786	16.11	16.2466	16.4325	16.6323	16.8473	17.1258	17.4436	17.809	18.2807	1.10254	1.0462	0.955554	0.871351	0.809434	0.766651	0.738692	0.733535	0.744971	0.772793	0.815203	0.877707	0.95831	1.0716
9.55438	9.88857	10.1424	10.3672	10.5749	10.7588	10.9357	11.1066	11.2773	11.4547	11.6361	11.8303	12.0378	12.2807	12.5576	12.8761	13.2553	13.6955	14.2157	14.7742	15.3317	15.8186	16.2078	16.4945	16.6998	16.866	17.014	17.1575	17.3165	17.4822	17.6785	17.9145	18.1989	18.5663	18.9148	19.2964	1.17207	1.13757	1.02949	0.942566	0.868722	0.818759	0.789168	0.777658	0.785908	0.810003	0.857717	0.914918	0.999616	1.10851
9.9721	10.2177	10.4791	10.7152	10.9302	11.1166	11.3051	11.4782	11.6572	11.8306	12.0167	12.2172	12.4322	12.6672	12.9446	13.272	13.6555	14.1073	14.6294	15.2022	15.7796	16.2923	16.7021	16.9983	17.2301	17.4068	17.5584	17.6903	17.8545	18.0213	18.2102	18.4347	18.7199	19.0447	19.3851	19.7446	1.31676	1.17104	1.06055	0.97452	0.90047	0.84371	0.811292	0.800925	0.80408	0.827524	0.870952	0.93125	1.01526	1.12642
10.065	10.367	10.6441	10.882	11.0971	11.2891	11.4701	11.6517	11.8333	12.008	12.2	12.3961	12.6123	12.8543	13.1361	13.4597	13.8402	14.2935	14.8183	15.3898	15.9701	16.4899	16.9029	17.2095	17.4351	17.6136	17.7635	17.9003	18.0576	18.2529	18.4393	18.6552	18.9185	19.2111	19.5492	19.9139	1.37406	1.17883	1.07347	0.980635	0.906484	0.849347	0.818142	0.804941	0.812918	0.833602	0.876912	0.940309	1.02228	1.13093
10.2147	10.5248	10.8087	11.0562	11.2744	11.4677	11.6572	11.8341	12.0159	12.1993	12.3891	12.5893	12.8099	13.0513	13.3184	13.6517	14.0403	14.4944	15.0145	15.5942	16.1849	16.7064	17.1309	17.4426	17.6753	17.858	17.9949	18.1486	18.303	18.4642	18.6625	18.9082	19.1911	19.5813	19.9617	20.4053	1.24013	1.19142	1.08246	0.991259	0.915061	0.862483	0.823821	0.811228	0.813308	0.841601	0.881374	0.946754	1.02644	1.14153
10.1675	10.3719	10.6313	10.8565	11.0636	11.2508	11.4283	11.6029	11.7759	11.9552	12.1409	12.3362	12.5506	12.7849	13.0602	13.3788	13.7529	14.2038	14.7094	15.2612	15.8103	16.294	16.6733	16.9579	17.1646	17.327	17.465	17.6201	17.7606	17.9097	18.105	18.323	18.5791	18.8939	19.2301	19.6448	1.24672	1.14488	1.0379	0.948857	0.876117	0.825238	0.796251	0.784212	0.793347	0.819908	0.856418	0.916996	1.00427	1.10639
10.3059	10.5587	10.8138	11.0455	11.2526	11.4472	11.6269	11.7977	11.9801	12.1584	12.3463	12.5507	12.7649	13.0029	13.274	13.5965	13.984	14.4243	14.9335	15.499	16.051	16.5506	16.9433	17.2321	17.4612	17.6173	17.7595	17.9112	18.056	18.2111	18.4136	18.655	18.9244	19.2936	19.6582	20.1221	1.36002	1.16291	1.05359	0.961802	0.88882	0.838977	0.809648	0.793617	0.801303	0.834888	0.870808	0.933506	1.01274	1.11786
0.787431	1.00212	1.30738	1.69439	2.12693	2.5435	2.89432	3.14806	3.31345	3.42341	3.5006	3.56422	3.62346	3.68275	3.75014	3.82293	3.90638	4.00492	4.11333	4.23031	4.35629	4.50709	4.69428	4.95024	5.35271	5.78007	6.44984	7.4019	8.74416	10.9294	13.8292	17.8699	25.528	29.65	41.7179	61.0879	0.745931	0.960755	1.13417	1.25717	1.28696	1.22703	1.06023	0.866097	0.69149	0.558722	0.470585	0.423982	0.413597	0.431451
0.637392	0.790238	0.957532	1.16443	1.39795	1.6342	1.84721	2.01863	2.14808	2.24607	2.32698	2.3981	2.46884	2.54057	2.61551	2.69619	2.78731	2.90239	3.05316	3.25733	3.52894	3.87189	4.31334	4.88785	5.63823	6.56545	7.68373	9.00806	10.3716	11.6713	12.9557	14.1422	15.2587	16.5665	17.5779	18.4998	0.454987	0.55345	0.643654	0.712708	0.74381	0.728256	0.669216	0.587253	0.507757	0.450291	0.408079	0.38877	0.390933	0.411299
0.675919	0.818116	0.985457	1.19542	1.44016	1.69804	1.94487	2.15714	2.32545	2.45465	2.55888	2.64787	2.73395	2.82163	2.91574	3.01606	3.13287	3.27303	3.44874	3.67952	3.97127	4.33095	4.78485	5.35696	6.11177	7.00064	8.11889	9.41136	10.7554	12.0819	13.4082	14.6336	15.8287	17.2131	18.3339	19.4174	0.475266	0.565925	0.669121	0.75571	0.809348	0.816975	0.776572	0.703496	0.625805	0.550587	0.496799	0.469678	0.469659	0.490559
0.704581	0.835574	1.01443	1.24739	1.53151	1.84623	2.15555	2.42144	2.6293	2.78274	2.89669	2.98895	3.07419	3.15909	3.24565	3.3382	3.44277	3.56872	3.72785	3.93098	4.1942	4.52202	4.94591	5.48104	6.15345	7.07387	8.13963	9.46815	10.975	12.4751	14.0416	15.6058	17.0163	18.7517	20.1501	21.603	0.524421	0.622494	0.750931	0.869508	0.953353	0.979228	0.938585	0.852925	0.733552	0.625746	0.543997	0.493258	0.475468	0.480074
0.518854	0.570997	0.597384	0.623779	0.648759	0.671756	0.693599	0.715111	0.737593	0.761897	0.788574	0.819308	0.85418	0.893096	0.935247	0.979928	1.02945	1.09029	1.17159	1.2873	1.45434	1.68754	1.99305	2.3682	2.79199	3.23584	3.67022	4.1154	4.53559	4.95325	5.46343	6.02918	6.70643	7.61909	8.46177	9.32379	0.110065	0.104652	0.103346	0.101774	0.0997363	0.0987023	0.0996505	0.10324	0.110262	0.121261	0.135304	0.153748	0.175786	0.202462
0.57756	0.631873	0.668398	0.703673	0.735429	0.764601	0.790855	0.816011	0.841314	0.867961	0.897454	0.931537	0.969856	1.01314	1.06014	1.11084	1.16755	1.23698	1.3298	1.45981	1.64361	1.89691	2.22321	2.62106	3.08271	3.54207	4.03877	4.50862	4.97968	5.51547	6.08874	6.67835	7.37263	8.067	8.77193	9.49189	0.117777	0.136401	0.134068	0.130388	0.125094	0.120513	0.118691	0.12024	0.126141	0.136344	0.151317	0.171082	0.19569	0.225713
0.614034	0.629035	0.66252	0.693076	0.720237	0.744825	0.767254	0.789439	0.812484	0.837021	0.865165	0.896853	0.933211	0.97509	1.02098	1.07108	1.12823	1.19867	1.29217	1.41916	1.58928	1.809	2.07152	2.36732	2.68328	2.97988	3.28739	3.59376	3.89354	4.24876	4.65785	5.07929	5.56832	6.099	6.62195	7.1797	0.105402	0.125399	0.121506	0.116047	0.110651	0.106886	0.105726	0.10867	0.115239	0.126311	0.140954	0.160047	0.183171	0.210619
0.643662	0.684416	0.73123	0.772873	0.809826	0.841119	0.868442	0.894012	0.919578	0.94637	0.97666	1.0111	1.05097	1.09628	1.14596	1.20112	1.26437	1.3428	1.44546	1.58281	1.76474	1.9978	2.27624	2.58287	2.91615	3.23025	3.56955	3.89359	4.21913	4.59379	5.00171	5.39924	5.84583	6.29434	6.72767	7.19944	0.137937	0.164708	0.160143	0.150667	0.140362	0.131294	0.126133	0.125541	0.130399	0.13985	0.154949	0.175024	0.199831	0.228889
0.650462	0.731718	0.789942	0.842994	0.889463	0.928555	0.960713	0.989716	1.01821	1.04731	1.07957	1.11766	1.1607	1.21024	1.26589	1.32771	1.39778	1.48423	1.59592	1.744	1.94021	2.19214	2.498	2.8493	3.23344	3.61625	4.00217	4.39916	4.77276	5.15399	5.57338	5.98547	6.41745	6.90757	7.3322	7.76902	0.209736	0.20024	0.195821	0.184777	0.17044	0.156382	0.147228	0.143516	0.146074	0.155358	0.171173	0.193006	0.22053	0.253553
0.68569	0.74108	0.799928	0.85433	0.900955	0.939274	0.970627	0.999066	1.02669	1.05591	1.08728	1.12467	1.16799	1.21822	1.27515	1.33859	1.41283	1.50347	1.6189	1.77129	1.9717	2.22414	2.53215	2.88275	3.26429	3.65681	4.05207	4.42191	4.81298	5.2022	5.5844	5.97342	6.3842	6.79018	7.15987	7.5169	0.173621	0.204533	0.198888	0.186489	0.170956	0.156153	0.146194	0.142184	0.145323	0.155018	0.171558	0.194555	0.22365	0.25846
0.728664	0.817654	0.908015	0.999825	1.08209	1.14988	1.20355	1.2468	1.28418	1.32054	1.35994	1.40295	1.45423	1.51312	1.57959	1.65532	1.74378	1.85163	1.9903	2.17375	2.41862	2.73545	3.13968	3.62604	4.18525	4.82716	5.47675	6.15804	6.83766	7.44808	8.0416	8.65285	9.26464	9.96781	10.5654	11.1132	0.300107	0.294413	0.302295	0.294659	0.273526	0.24649	0.221236	0.204792	0.198356	0.201593	0.216605	0.24121	0.275062	0.319116
0.608072	0.6586	0.689074	0.716209	0.739561	0.75975	0.778256	0.79717	0.816842	0.838106	0.862212	0.890368	0.922199	0.957967	0.996546	1.0375	1.08302	1.13799	1.21088	1.31363	1.46074	1.67075	1.9599	2.34549	2.84405	3.4132	4.08419	4.8165	5.56253	6.32338	7.09786	7.81976	8.55005	9.36358	10.0438	10.7035	0.148739	0.117357	0.11093	0.103542	0.0964489	0.0922518	0.0917393	0.0942993	0.101019	0.111291	0.125239	0.143277	0.165096	0.191273
0.603159	0.651313	0.677094	0.700101	0.719827	0.737562	0.75494	0.77253	0.791638	0.812803	0.836131	0.863086	0.893798	0.928212	0.965507	1.00518	1.04933	1.10273	1.17379	1.27314	1.41293	1.60576	1.86682	2.20329	2.60205	3.07667	3.5694	4.11627	4.7127	5.31967	5.98323	6.71841	7.46731	8.27879	8.95916	9.55753	0.0831794	0.106168	0.0986414	0.0918822	0.0869374	0.084155	0.0849584	0.0888744	0.0956929	0.10571	0.119086	0.135861	0.155826	0.179973
0.6068	0.656042	0.680602	0.702245	0.721426	0.739005	0.755901	0.773453	0.792333	0.813226	0.836722	0.863729	0.894395	0.928525	0.966984	1.00779	1.05398	1.11041	1.18313	1.28113	1.41382	1.58994	1.81491	2.08569	2.38192	2.7129	3.03384	3.36918	3.73456	4.1042	4.51814	5.00211	5.53334	6.15342	6.70114	7.21791	0.139551	0.103393	0.0952449	0.0887117	0.0841277	0.0821365	0.0833901	0.0874667	0.0941688	0.104088	0.117181	0.13306	0.152128	0.174886
0.752168	0.77877	0.836462	0.891292	0.938421	0.978136	1.01229	1.04109	1.06985	1.09783	1.12887	1.16322	1.20216	1.24741	1.29654	1.35057	1.41291	1.48824	1.58688	1.72297	1.91255	2.1697	2.51211	2.95129	3.47727	4.08515	4.71927	5.41772	6.12345	6.78378	7.48959	8.22911	8.96674	9.858	10.5907	11.2806	0.18493	0.200829	0.197097	0.186997	0.17265	0.159076	0.148268	0.142909	0.143505	0.15046	0.163586	0.183155	0.209106	0.242044
0.62187	0.679946	0.704839	0.72705	0.746574	0.763987	0.781388	0.799387	0.818936	0.840392	0.864143	0.891491	0.922846	0.958036	0.996549	1.03803	1.08474	1.14141	1.21429	1.31084	1.44165	1.61207	1.83187	2.09152	2.38286	2.6985	3.01121	3.31681	3.64948	4.0022	4.37327	4.79608	5.29471	5.84701	6.39119	6.93087	0.0916829	0.106817	0.0984092	0.0911504	0.0863193	0.083856	0.0850363	0.089255	0.0963519	0.105994	0.11869	0.134614	0.153437	0.17573
0.704223	0.770345	0.816359	0.859222	0.896156	0.927249	0.954208	0.979294	1.0036	1.0296	1.05789	1.08974	1.12644	1.16746	1.21274	1.26269	1.3192	1.38768	1.47858	1.60257	1.77899	2.0221	2.35288	2.78813	3.33726	3.95995	4.65656	5.4156	6.16645	6.90767	7.69974	8.50812	9.35056	10.3935	11.2863	12.1683	0.146653	0.169587	0.162862	0.152674	0.141148	0.131056	0.124864	0.123383	0.126945	0.135398	0.148887	0.169156	0.194279	0.226003
0.704671	0.712602	0.739874	0.76347	0.78419	0.803579	0.822334	0.841458	0.862021	0.884541	0.909679	0.938282	0.970503	1.00717	1.04678	1.08913	1.13583	1.19122	1.26306	1.35977	1.49378	1.67637	1.91916	2.22427	2.60491	3.01685	3.4857	3.96255	4.44095	4.96586	5.53935	6.11335	6.78444	7.55239	8.29088	9.08045	0.155207	0.113386	0.10487	0.0974829	0.0922992	0.090058	0.0905798	0.0947425	0.101677	0.111745	0.124855	0.141187	0.161139	0.184647
0.759065	0.747514	0.776085	0.801118	0.823319	0.844753	0.865036	0.886332	0.908718	0.933138	0.96089	0.991988	1.02597	1.06553	1.10877	1.15538	1.20683	1.26576	1.34075	1.43805	1.56829	1.74305	1.96932	2.24808	2.58806	2.93949	3.32566	3.70693	4.07438	4.46906	4.9125	5.36768	5.9093	6.55901	7.21344	7.93495	0.134192	0.116689	0.10933	0.102784	0.0987063	0.0964742	0.0977436	0.102062	0.109305	0.119253	0.13263	0.149329	0.169415	0.192887
0.76128	0.834289	0.880982	0.924308	0.962171	0.996034	1.02572	1.05383	1.08175	1.11111	1.14258	1.17732	1.21738	1.26188	1.31185	1.3659	1.42561	1.49537	1.58194	1.69948	1.86037	2.0802	2.37336	2.75993	3.25706	3.81948	4.48311	5.20138	5.92454	6.67614	7.47118	8.23881	9.0923	10.0662	10.9851	11.9752	0.20285	0.173166	0.167478	0.15809	0.148412	0.139903	0.135073	0.13406	0.138119	0.146316	0.160128	0.179029	0.203056	0.232607
0.781163	0.774489	0.804105	0.830552	0.853562	0.875218	0.896443	0.918005	0.941116	0.966267	0.993533	1.02425	1.05974	1.09939	1.14266	1.19017	1.24118	1.30033	1.37438	1.47134	1.60215	1.77733	2.00995	2.30516	2.67561	3.07662	3.54163	4.00444	4.48407	5.00977	5.56026	6.10749	6.74792	7.39535	8.08248	8.8329	0.112554	0.123481	0.114599	0.107172	0.10186	0.0997773	0.10049	0.10464	0.111644	0.121871	0.135405	0.151919	0.172596	0.196468
0.784508	0.823523	0.860491	0.892786	0.921142	0.946721	0.97104	0.994758	1.01956	1.0458	1.07469	1.1075	1.14382	1.18596	1.23089	1.28031	1.33452	1.39728	1.47527	1.5797	1.72406	1.91876	2.18239	2.53031	2.97467	3.48316	4.06621	4.71134	5.36476	6.02218	6.74374	7.48026	8.26583	9.25902	10.116	10.9712	0.191847	0.143375	0.134598	0.125681	0.118666	0.114224	0.112673	0.115221	0.120931	0.131366	0.144741	0.162214	0.184764	0.211416
0.850549	0.839022	0.870955	0.899199	0.924038	0.947894	0.971115	0.995072	1.0198	1.04701	1.0769	1.10982	1.1477	1.19017	1.23722	1.28792	1.34307	1.40511	1.48048	1.57739	1.70759	1.87973	2.11026	2.41001	2.79268	3.21538	3.70479	4.23125	4.75498	5.3026	5.91975	6.55163	7.26479	8.16263	9.0046	9.91162	0.129737	0.129961	0.122059	0.114692	0.10994	0.107741	0.10911	0.112459	0.120371	0.130621	0.144548	0.161618	0.183113	0.208253
0.876102	0.865283	0.898463	0.927494	0.953448	0.978201	1.00193	1.02635	1.05189	1.07968	1.10971	1.14375	1.18192	1.22541	1.2735	1.32622	1.38365	1.44824	1.52555	1.62397	1.75586	1.93092	2.16286	2.46496	2.82816	3.27526	3.75536	4.26489	4.82234	5.39254	5.97357	6.60284	7.30977	8.05495	8.81282	9.56628	0.139173	0.134427	0.126231	0.11878	0.113132	0.11095	0.111809	0.115898	0.123333	0.133612	0.147734	0.165641	0.187217	0.212929
0.796326	0.868991	0.901135	0.930345	0.955734	0.979601	1.00295	1.02651	1.05132	1.07868	1.10848	1.14168	1.17893	1.22192	1.26947	1.3226	1.37996	1.44457	1.52152	1.61981	1.74993	1.92051	2.14737	2.43346	2.79131	3.20005	3.6661	4.13181	4.63458	5.17957	5.73047	6.2934	6.94802	7.6047	8.29387	9.02073	0.171208	0.134175	0.125044	0.116991	0.111486	0.109018	0.109551	0.113555	0.120901	0.131379	0.145331	0.16276	0.184495	0.21044
0.836036	0.882195	0.914997	0.943921	0.968826	0.992746	1.01655	1.04035	1.06488	1.093	1.12226	1.15566	1.194	1.23774	1.28666	1.34089	1.40025	1.4657	1.54436	1.64257	1.77236	1.94051	2.16221	2.44438	2.80363	3.18868	3.64061	4.10777	4.57719	5.09769	5.65752	6.20492	6.83886	7.51845	8.2331	9.03582	0.18902	0.135219	0.125704	0.116852	0.111458	0.109267	0.110104	0.114407	0.121486	0.132307	0.145894	0.164575	0.186244	0.212907
0.839793	0.918853	0.951902	0.981198	1.00746	1.03243	1.05683	1.0817	1.10815	1.13634	1.16745	1.20236	1.24232	1.2874	1.33914	1.39692	1.45859	1.52836	1.60909	1.70849	1.83667	2.00325	2.22128	2.49989	2.85711	3.24468	3.69185	4.16931	4.643	5.14299	5.71004	6.2834	6.9253	7.72236	8.48299	9.33419	0.164951	0.137511	0.127952	0.120648	0.115006	0.113396	0.113986	0.1186	0.126511	0.137354	0.151661	0.170451	0.193599	0.220563
0.855084	0.936169	0.968505	0.997995	1.02418	1.04921	1.07384	1.09851	1.12509	1.15337	1.18551	1.22069	1.26115	1.30756	1.36046	1.42043	1.48586	1.55774	1.64118	1.74144	1.86738	2.03265	2.24298	2.51256	2.85925	3.23568	3.68785	4.13908	4.61354	5.13539	5.67815	6.21623	6.85211	7.50356	8.20072	8.97321	0.124424	0.137904	0.128792	0.120885	0.115583	0.113645	0.115404	0.119978	0.127862	0.139138	0.15401	0.173146	0.197215	0.224999
0.928775	0.928178	0.960015	0.988517	1.01409	1.03831	1.06168	1.0859	1.11233	1.14016	1.17118	1.20624	1.24639	1.2927	1.34631	1.40703	1.47304	1.54668	1.62991	1.73062	1.85719	2.01961	2.22826	2.49454	2.82273	3.17849	3.56894	3.99696	4.4235	4.85725	5.35867	5.89429	6.47328	7.24722	7.95255	8.70183	0.112452	0.135696	0.125865	0.118183	0.112624	0.111196	0.112885	0.117229	0.125681	0.137363	0.152659	0.171823	0.195372	0.224558
0.939194	0.946303	0.978166	1.00673	1.03209	1.05586	1.07942	1.10423	1.13073	1.15863	1.19027	1.22594	1.26639	1.31373	1.36847	1.43077	1.49962	1.57555	1.66023	1.75884	1.87863	2.031	2.22129	2.4484	2.72183	2.99748	3.30056	3.59244	3.87788	4.19742	4.54765	4.89478	5.31567	5.80401	6.3425	6.97984	0.181909	0.134379	0.124548	0.116959	0.112241	0.11089	0.112614	0.118053	0.126116	0.137953	0.153585	0.172593	0.19603	0.224359
1.02764	1.02067	1.05765	1.09006	1.11968	1.1468	1.1734	1.20095	1.2289	1.25937	1.29254	1.33025	1.37398	1.42439	1.48337	1.55075	1.62665	1.71085	1.80332	1.91215	2.04415	2.21374	2.42929	2.70544	3.03482	3.43789	3.8564	4.33175	4.82795	5.31285	5.83715	6.43034	7.042	7.8397	8.53568	9.24248	0.177543	0.149634	0.140554	0.132364	0.126829	0.124084	0.125004	0.129279	0.137312	0.149724	0.166368	0.187775	0.21422	0.246527
0.979172	1.02277	1.05812	1.08971	1.11751	1.14424	1.17041	1.1963	1.22404	1.25427	1.28779	1.32544	1.36868	1.42014	1.47928	1.54945	1.62671	1.71213	1.80699	1.91697	2.04887	2.21391	2.42596	2.69584	3.04314	3.41779	3.85574	4.32763	4.79953	5.30251	5.86363	6.42906	7.05382	7.8143	8.55289	9.37854	0.104956	0.146286	0.136796	0.128686	0.122736	0.121021	0.122611	0.127021	0.136166	0.149066	0.166089	0.188134	0.215957	0.248632
1.02076	1.01271	1.04609	1.0747	1.10059	1.12518	1.14956	1.17481	1.20211	1.2314	1.2641	1.30166	1.34487	1.39556	1.45528	1.52469	1.60241	1.68886	1.78261	1.88739	2.00916	2.15749	2.3368	2.55364	2.78791	3.04871	3.29609	3.5488	3.81674	4.07094	4.34501	4.66655	5.03091	5.50163	5.96873	6.46782	0.154967	0.138645	0.128738	0.120772	0.115887	0.114621	0.11677	0.122577	0.131969	0.144751	0.161542	0.182995	0.209173	0.239552
1.06224	1.06075	1.097	1.12937	1.15788	1.1848	1.21022	1.2366	1.26408	1.29493	1.32823	1.36627	1.4099	1.46275	1.52354	1.59562	1.67837	1.76904	1.86887	1.98132	2.11475	2.27937	2.48873	2.75552	3.08589	3.45634	3.85884	4.31805	4.78605	5.24878	5.76791	6.32599	6.91772	7.68502	8.36477	9.08562	0.185572	0.150375	0.13987	0.13064	0.124867	0.122057	0.123492	0.128283	0.137634	0.150667	0.167967	0.191052	0.219746	0.25458
1.03637	1.10218	1.13839	1.1696	1.19728	1.22392	1.25026	1.27772	1.30612	1.33799	1.3732	1.41262	1.4585	1.51281	1.57761	1.65183	1.74021	1.83716	1.94216	2.05709	2.1889	2.3474	2.54139	2.77629	3.04083	3.34359	3.63655	3.94507	4.26708	4.5704	4.90135	5.29054	5.72585	6.30711	6.86604	7.4724	0.118854	0.147266	0.137863	0.129802	0.123957	0.122865	0.12548	0.131544	0.141175	0.155771	0.173979	0.197123	0.22588	0.261003
1.05111	1.12661	1.16462	1.19601	1.22466	1.25204	1.27842	1.30615	1.33513	1.36645	1.40228	1.44198	1.48884	1.54398	1.60893	1.6873	1.77665	1.87669	1.98636	2.10613	2.24261	2.40327	2.60355	2.84933	3.15465	3.46876	3.82927	4.1995	4.56351	4.96466	5.41616	5.86539	6.3915	7.00944	7.66087	8.43161	0.191227	0.151297	0.140921	0.132165	0.12679	0.125081	0.127047	0.133233	0.143267	0.157653	0.176537	0.200851	0.231224	0.267776
1.13548	1.14884	1.18599	1.21733	1.24546	1.27236	1.29854	1.32579	1.35482	1.38709	1.42208	1.462	1.50904	1.56448	1.62974	1.7083	1.7988	1.89937	2.00989	2.12826	2.262	2.41981	2.60899	2.83321	3.08292	3.36644	3.63679	3.91913	4.22108	4.50873	4.81859	5.18939	5.59668	6.15011	6.672	7.23618	0.120957	0.150096	0.13989	0.131157	0.12554	0.124714	0.12687	0.133197	0.142867	0.157378	0.176352	0.200776	0.230836	0.266663
1.1821	1.17383	1.21087	1.24366	1.27242	1.29987	1.32649	1.35359	1.38359	1.4147	1.44966	1.48943	1.53718	1.59282	1.65844	1.73819	1.83046	1.93408	2.04591	2.16795	2.30424	2.4629	2.65676	2.88843	3.15766	3.4583	3.77902	4.09546	4.44907	4.82204	5.20026	5.61349	6.09226	6.62297	7.17664	7.78625	0.169102	0.154175	0.142866	0.134631	0.128581	0.125951	0.128269	0.133837	0.143755	0.157788	0.177432	0.202203	0.233741	0.269505
1.14616	1.20757	1.24712	1.2804	1.31039	1.33821	1.36566	1.39388	1.4233	1.45624	1.49198	1.53326	1.58109	1.63714	1.70546	1.78723	1.88238	1.99056	2.10658	2.23319	2.37599	2.53857	2.74015	2.98609	3.28582	3.59913	3.95217	4.32842	4.70231	5.10073	5.55621	6.01544	6.5312	7.16965	7.8184	8.5631	0.121738	0.158261	0.147478	0.138222	0.132197	0.12958	0.131534	0.136974	0.147247	0.161891	0.182028	0.20789	0.239424	0.279027
1.20964	1.22731	1.26697	1.30069	1.32942	1.35726	1.38425	1.41227	1.44205	1.47418	1.51136	1.55234	1.60047	1.65735	1.72546	1.80778	1.90353	2.01139	2.12879	2.25592	2.39526	2.55522	2.74628	2.97228	3.23078	3.49773	3.7796	4.07692	4.35693	4.65955	5.01049	5.36618	5.77822	6.29555	6.83363	7.486	0.126001	0.156215	0.145766	0.137089	0.130793	0.128964	0.130743	0.137346	0.147492	0.162755	0.182085	0.207784	0.239574	0.278163
1.17947	1.27182	1.31265	1.34744	1.37893	1.40826	1.43672	1.46523	1.49633	1.52919	1.56575	1.60814	1.65779	1.71588	1.78589	1.87036	1.96908	2.0814	2.20393	2.3361	2.48208	2.6515	2.85424	3.10372	3.38307	3.71536	4.04719	4.40951	4.80569	5.18887	5.60015	6.07028	6.57592	7.19762	7.79093	8.42106	0.183105	0.164686	0.153512	0.144145	0.137469	0.134422	0.136219	0.141939	0.152653	0.167442	0.1881	0.213677	0.247035	0.287972
1.3016	1.29441	1.33373	1.36911	1.39989	1.42876	1.45757	1.48701	1.51768	1.5512	1.58861	1.63063	1.68017	1.73946	1.81035	1.8957	1.99626	2.11032	2.23687	2.37188	2.52128	2.69189	2.89513	3.14591	3.44012	3.77453	4.11969	4.51425	4.91713	5.30768	5.76135	6.26067	6.798	7.52076	8.17464	8.89021	0.174371	0.16474	0.154219	0.143869	0.137863	0.134817	0.136379	0.142515	0.154072	0.168571	0.188953	0.216084	0.249857	0.291967
1.29028	1.3078	1.34906	1.38225	1.41222	1.44108	1.46951	1.49845	1.52918	1.5629	1.60032	1.64316	1.69309	1.7522	1.82387	1.908	2.009	2.12299	2.24735	2.38111	2.52758	2.68979	2.88127	3.10279	3.36151	3.6176	3.90236	4.16279	4.4264	4.72355	5.02902	5.33118	5.7006	6.09764	6.56988	7.14151	0.13578	0.16273	0.1516	0.141915	0.134795	0.13333	0.135774	0.141753	0.152073	0.168456	0.188855	0.215318	0.247932	0.288538
1.34497	1.34803	1.39031	1.42695	1.45825	1.48776	1.51703	1.54703	1.5784	1.61261	1.6505	1.69445	1.74414	1.80432	1.87706	1.96352	2.06708	2.18379	2.31348	2.45302	2.6053	2.77683	2.98078	3.22082	3.49566	3.81786	4.14353	4.47564	4.84424	5.21287	5.5932	6.02045	6.50685	7.08106	7.65291	8.27055	0.207086	0.168621	0.158389	0.148065	0.140757	0.137908	0.140187	0.14572	0.156155	0.172014	0.193124	0.220794	0.254659	0.296748
1.35384	1.35799	1.39919	1.43533	1.46685	1.4962	1.52493	1.55473	1.58663	1.62054	1.65868	1.70234	1.75414	1.81339	1.88672	1.97493	2.0781	2.19595	2.32622	2.46575	2.61744	2.78935	2.98967	3.22272	3.48006	3.77571	4.06481	4.35946	4.67893	4.99743	5.32237	5.69564	6.12958	6.66157	7.21122	7.80875	0.156963	0.169154	0.156998	0.145866	0.140221	0.137459	0.139282	0.145634	0.156555	0.172161	0.193844	0.22057	0.25486	0.296991
1.34694	1.38763	1.43031	1.46626	1.49906	1.52928	1.55863	1.58869	1.62041	1.65526	1.69335	1.73708	1.78877	1.8504	1.92412	2.01382	2.11795	2.23757	2.37024	2.51321	2.66876	2.84438	3.04949	3.29143	3.56113	3.87323	4.18017	4.50792	4.85576	5.18421	5.54234	5.9632	6.43157	7.04686	7.63865	8.29329	0.134446	0.172164	0.160414	0.150282	0.142816	0.139384	0.14165	0.147742	0.158997	0.174015	0.195793	0.223114	0.259456	0.301236
1.37422	1.43054	1.47418	1.51178	1.54516	1.5754	1.60554	1.63641	1.66894	1.70443	1.74386	1.78891	1.84144	1.90371	1.97906	2.06876	2.17464	2.29809	2.43328	2.57939	2.73777	2.91383	3.11883	3.35749	3.62719	3.92222	4.21851	4.5408	4.84655	5.14861	5.4987	5.8688	6.2823	6.83753	7.40768	8.08047	0.139355	0.174972	0.163401	0.152293	0.144896	0.142588	0.143944	0.15029	0.161875	0.177642	0.200383	0.227265	0.26355	0.306018
1.37082	1.46583	1.51033	1.5479	1.58298	1.61434	1.64535	1.67696	1.70889	1.74555	1.78642	1.83151	1.8849	1.94901	2.0253	2.11724	2.22738	2.35328	2.49125	2.64347	2.80654	2.98635	3.1956	3.44017	3.73464	4.02822	4.35638	4.68748	5.00293	5.3354	5.7121	6.08525	6.52297	7.05321	7.6407	8.36115	0.201809	0.179468	0.166586	0.156934	0.14857	0.145763	0.147598	0.154245	0.16571	0.182028	0.204103	0.232302	0.270227	0.312971
1.43644	1.49901	1.54554	1.58448	1.61882	1.65035	1.68191	1.7142	1.74748	1.78319	1.82404	1.87109	1.92493	1.98923	2.06677	2.15978	2.26904	2.39504	2.53554	2.68799	2.85237	3.03427	3.23919	3.47977	3.76133	4.04166	4.35647	4.64495	4.93842	5.26094	5.58584	5.90877	6.30222	6.72766	7.2299	7.83593	0.235728	0.182968	0.169817	0.158625	0.15091	0.147782	0.150167	0.155728	0.1674	0.183949	0.206018	0.23468	0.271865	0.315218
1.44902	1.5158	1.56183	1.60164	1.6363	1.66814	1.69956	1.7315	1.76557	1.80187	1.84271	1.88997	1.9426	2.0079	2.08555	2.17816	2.28951	2.41712	2.56057	2.71505	2.88175	3.06542	3.27554	3.52252	3.81694	4.11115	4.439	4.77442	5.09442	5.4277	5.80701	6.18551	6.62893	7.17565	7.76278	8.4811	0.241578	0.185511	0.17218	0.160733	0.152611	0.149296	0.150145	0.15633	0.167659	0.184193	0.206512	0.236232	0.274102	0.317507
1.4805	1.52696	1.57434	1.61563	1.65167	1.68532	1.71846	1.75156	1.78625	1.82387	1.86515	1.91358	1.9688	2.03604	2.11737	2.21431	2.33017	2.46438	2.61239	2.77128	2.94705	3.14813	3.38904	3.69476	4.06297	4.47693	4.89522	5.32703	5.72323	6.08063	6.46978	6.88577	7.33685	7.95807	8.56287	9.2677	0.244229	0.188278	0.176226	0.165048	0.159009	0.155002	0.156576	0.163018	0.173994	0.191817	0.215113	0.246755	0.286867	0.334759
1.55812	1.56353	1.61057	1.65241	1.68907	1.72239	1.75388	1.78659	1.82097	1.85831	1.90036	1.94669	2.00207	2.06844	2.14761	2.24384	2.35627	2.48839	2.63467	2.79402	2.96562	3.15709	3.37712	3.62996	3.92776	4.2507	4.60463	4.93528	5.27669	5.64813	6.00976	6.36413	6.80128	7.26336	7.81128	8.45548	0.209828	0.190375	0.177415	0.165053	0.156624	0.152716	0.154228	0.160366	0.171714	0.188227	0.211741	0.243521	0.280443	0.325785
1.47372	1.56923	1.61818	1.65815	1.69291	1.72508	1.75696	1.78965	1.82304	1.86067	1.90117	1.94828	2.00331	2.06832	2.14712	2.24179	2.35391	2.48293	2.62561	2.78285	2.95272	3.13943	3.35065	3.5896	3.86797	4.14449	4.44733	4.7309	5.00503	5.30485	5.61535	5.92166	6.28248	6.67983	7.15053	7.73764	0.191846	0.187586	0.175962	0.16298	0.154197	0.150551	0.15173	0.157769	0.169697	0.187139	0.209392	0.24086	0.277066	0.319869
1.50693	1.60919	1.65644	1.69895	1.73535	1.76831	1.80093	1.83399	1.86832	1.9055	1.94712	1.99451	2.04953	2.11692	2.19644	2.29203	2.40592	2.53798	2.68488	2.84602	3.02043	3.21286	3.42984	3.68592	3.96583	4.28396	4.59468	4.92656	5.26779	5.5857	5.92534	6.32357	6.75557	7.31688	7.86224	8.45126	0.204861	0.195416	0.183007	0.169683	0.16036	0.155006	0.15558	0.161756	0.172748	0.189121	0.212652	0.243898	0.281809	0.326361
1.56214	1.65901	1.70862	1.75102	1.7879	1.82169	1.85468	1.8886	1.92343	1.96208	2.0056	2.05346	2.11095	2.17867	2.26073	2.35795	2.47259	2.60588	2.75588	2.91883	3.0972	3.28823	3.50393	3.75024	4.02853	4.30922	4.60169	4.90049	5.17664	5.4495	5.76122	6.08016	6.43944	6.9105	7.40243	7.99865	0.223356	0.198159	0.183655	0.17083	0.162141	0.157633	0.158441	0.165633	0.176586	0.193596	0.217509	0.249763	0.286824	0.330862
1.68058	1.70723	1.75921	1.80341	1.84207	1.87694	1.91064	1.94587	1.98154	2.02032	2.06437	2.11384	2.17097	2.24023	2.32271	2.42172	2.53875	2.67376	2.82684	2.99269	3.17497	3.3726	3.59309	3.84429	4.11257	4.4166	4.70535	5.0024	5.31014	5.59982	5.89282	6.23001	6.6032	7.07663	7.54977	8.06612	0.184282	0.204171	0.190583	0.177391	0.167477	0.162819	0.163203	0.169078	0.180548	0.197571	0.221069	0.253652	0.2904	0.336351
1.6547	1.74019	1.79229	1.83872	1.87919	1.91636	1.95091	1.98672	2.02281	2.06259	2.10586	2.15565	2.21423	2.28309	2.36637	2.46715	2.58673	2.72627	2.88354	3.05514	3.24277	3.44554	3.67509	3.93557	4.24683	4.55876	4.91824	5.26055	5.60235	5.97384	6.36122	6.73634	7.17024	7.64281	8.19593	8.86946	0.184279	0.214546	0.199274	0.185575	0.174583	0.167503	0.166918	0.172973	0.18397	0.200266	0.22734	0.256917	0.295763	0.342728
1.71606	1.73406	1.78631	1.8299	1.8683	1.90372	1.93746	1.97144	2.00768	2.04695	2.08989	2.13933	2.1972	2.26674	2.34893	2.44855	2.56617	2.70213	2.85538	3.02398	3.2066	3.40734	3.63098	3.88234	4.17339	4.45921	4.7741	5.07967	5.36664	5.66982	6.00168	6.32216	6.6957	7.14455	7.65342	8.28177	0.238995	0.207353	0.191795	0.178173	0.167755	0.162223	0.162861	0.168648	0.180136	0.197255	0.22448	0.254235	0.29239	0.338523
1.70319	1.76665	1.81828	1.86395	1.90417	1.93902	1.97309	2.00799	2.04404	2.08297	2.12692	2.17678	2.23542	2.30525	2.3884	2.48854	2.60733	2.74576	2.90198	3.0735	3.25952	3.46552	3.6925	3.95133	4.23264	4.55409	4.86785	5.18397	5.51967	5.83757	6.15513	6.51841	6.92933	7.44423	7.96543	8.54348	0.268656	0.20977	0.195082	0.180603	0.169926	0.164285	0.165641	0.170592	0.181959	0.1996	0.225329	0.256776	0.295145	0.342266
1.73095	1.78502	1.83819	1.88215	1.9217	1.95721	1.99215	2.02672	2.06319	2.1024	2.14698	2.19752	2.25607	2.32677	2.41175	2.51257	2.63129	2.77088	2.92883	3.10196	3.291	3.49978	3.72989	3.98841	4.27301	4.59002	4.91289	5.21974	5.54211	5.87218	6.19303	6.53789	6.94827	7.40528	7.91772	8.50902	0.175472	0.20876	0.194237	0.180132	0.169492	0.165055	0.16602	0.171578	0.183586	0.201501	0.228485	0.258676	0.297356	0.344322
1.71477	1.81269	1.86514	1.9094	1.94805	1.98421	2.01886	2.0541	2.08974	2.13116	2.1741	2.22492	2.28417	2.35519	2.43931	2.5403	2.66061	2.79988	2.95704	3.13102	3.32118	3.52631	3.75396	4.01172	4.2966	4.58999	4.88421	5.19535	5.48632	5.75673	6.06632	6.40586	6.77678	7.28819	7.79559	8.38543	0.198694	0.209938	0.194826	0.181185	0.170253	0.165546	0.16677	0.17278	0.184439	0.202024	0.228462	0.259388	0.298086	0.345249
1.83717	1.85203	1.90536	1.95243	1.99287	2.02939	2.06572	2.10034	2.13756	2.17818	2.22318	2.2746	2.33433	2.4058	2.4911	2.59255	2.71455	2.85763	3.01705	3.1948	3.38763	3.60147	3.83672	4.09898	4.38443	4.70624	5.01625	5.33941	5.67632	5.98552	6.30765	6.67567	7.08232	7.61357	8.12498	8.66519	0.238659	0.214628	0.200196	0.1862	0.175139	0.169573	0.169192	0.175271	0.187097	0.204474	0.232162	0.262417	0.302557	0.350435
1.78111	1.86725	1.92014	1.96747	2.00775	2.0436	2.07971	2.11482	2.15241	2.1927	2.23784	2.28795	2.34842	2.42002	2.50552	2.60819	2.72969	2.87109	3.03145	3.2097	3.40203	3.61433	3.8466	4.10487	4.40262	4.70124	5.03318	5.33366	5.65072	5.97996	6.29983	6.62534	7.01771	7.43449	7.9197	8.46474	0.266825	0.216817	0.200703	0.185183	0.175097	0.168898	0.169115	0.175712	0.187459	0.204266	0.231895	0.262943	0.30218	0.3505
1.83603	1.897	1.95129	1.99787	2.0381	2.07495	2.11076	2.14638	2.18484	2.22578	2.27087	2.32239	2.38378	2.45531	2.54099	2.64472	2.7663	2.9089	3.07071	3.25103	3.44756	3.66231	3.89931	4.1648	4.45885	4.76481	5.08098	5.40644	5.70565	6.01283	6.35214	6.68723	7.06483	7.5406	8.06623	8.69261	0.275584	0.218543	0.2021	0.187052	0.175888	0.17119	0.171441	0.177348	0.18864	0.211185	0.234493	0.265734	0.304515	0.352935
1.8492	1.92227	1.97639	2.0236	2.06465	2.10228	2.13805	2.17439	2.21231	2.25349	2.30007	2.35236	2.41286	2.48639	2.57316	2.67767	2.80106	2.94427	3.10713	3.28986	3.48926	3.70862	3.95121	4.21715	4.51293	4.82738	5.15559	5.46133	5.77323	6.10324	6.4216	6.74569	7.14031	7.56801	8.06271	8.63461	0.187399	0.219035	0.202569	0.188151	0.177089	0.172117	0.172446	0.178796	0.191278	0.213254	0.237573	0.267593	0.308686	0.356678
1.88571	1.95057	2.00563	2.05258	2.09372	2.13101	2.16748	2.20397	2.24262	2.28344	2.33057	2.38295	2.44464	2.51881	2.60603	2.70964	2.83477	2.97939	3.14368	3.32902	3.53047	3.75139	3.99517	4.26359	4.55554	4.87622	5.19221	5.49754	5.82068	6.13782	6.44585	6.7874	7.18327	7.65579	8.15346	8.68906	0.277428	0.221088	0.204347	0.189518	0.178252	0.173953	0.173727	0.180087	0.192095	0.214732	0.239159	0.269879	0.310821	0.358411
1.99935	2.0177	2.07565	2.12438	2.16619	2.20558	2.24253	2.28084	2.32095	2.36291	2.41191	2.46599	2.5283	2.60359	2.69478	2.79995	2.92745	3.07327	3.24278	3.43078	3.63738	3.86347	4.11354	4.38295	4.69265	4.99444	5.32508	5.63922	5.93306	6.24231	6.57565	6.89578	7.26756	7.70535	8.19509	8.78208	0.249474	0.226849	0.210481	0.195947	0.18507	0.178613	0.17887	0.186069	0.197825	0.22078	0.245658	0.277095	0.31802	0.366921
1.99542	2.04465	2.1017	2.15011	2.1931	2.23177	2.26905	2.3066	2.34778	2.38961	2.43868	2.49286	2.55659	2.63193	2.72231	2.82903	2.95619	3.10188	3.26925	3.45671	3.66121	3.8895	4.1333	4.40074	4.68252	4.9878	5.28868	5.57139	5.87072	6.1614	6.44552	6.74441	7.08806	7.47347	7.88877	8.34549	0.281956	0.228328	0.212414	0.196241	0.185893	0.180249	0.179839	0.18691	0.198883	0.221888	0.245952	0.277577	0.318584	0.367733
2.06619	2.09163	2.15532	2.20672	2.25108	2.29179	2.33113	2.37112	2.41114	2.45512	2.50382	2.55871	2.62353	2.69939	2.79088	2.8999	3.02796	3.17617	3.34772	3.53743	3.75061	3.9823	4.23317	4.51436	4.8256	5.12908	5.45049	5.77755	6.07643	6.38283	6.71808	7.04499	7.40961	7.86702	8.34616	8.90731	0.273612	0.239726	0.222809	0.207313	0.194243	0.186573	0.186037	0.191453	0.209097	0.226412	0.249856	0.282156	0.323676	0.373765
2.07368	2.11838	2.18272	2.23391	2.27929	2.32089	2.35989	2.39897	2.43955	2.48381	2.53483	2.59066	2.65555	2.73214	2.82315	2.93334	3.06155	3.21239	3.38365	3.57878	3.79235	4.02991	4.28648	4.56896	4.88238	5.1938	5.52862	5.83207	6.14603	6.47074	6.78513	7.1075	7.48148	7.89307	8.34827	8.84613	0.214095	0.240509	0.223629	0.207585	0.195269	0.189073	0.187829	0.193761	0.212135	0.227819	0.251972	0.28572	0.326668	0.377231
2.05473	2.15534	2.21864	2.26928	2.31628	2.35711	2.39548	2.43628	2.47754	2.52185	2.57214	2.62972	2.69403	2.77079	2.86399	2.97563	3.10448	3.25705	3.42976	3.62548	3.84223	4.0796	4.33774	4.62629	4.93226	5.25564	5.56842	5.90332	6.22245	6.51972	6.83948	7.18926	7.55736	8.05103	8.52507	9.02941	0.282697	0.241289	0.224962	0.209257	0.196293	0.189843	0.18832	0.195237	0.213656	0.229244	0.254609	0.288179	0.328935	0.379987
2.12193	2.20289	2.26816	2.32278	2.36958	2.41368	2.45408	2.49478	2.53578	2.58216	2.63312	2.69117	2.75691	2.83557	2.92858	3.04093	3.17396	3.32891	3.5065	3.70733	3.92904	4.17694	4.44637	4.7361	5.06488	5.39113	5.74974	6.0825	6.40907	6.75407	7.10686	7.43645	7.8209	8.23033	8.69705	9.25611	0.220491	0.249205	0.232466	0.215721	0.203664	0.19564	0.193743	0.19963	0.217239	0.234191	0.25957	0.292508	0.335059	0.388189
2.17802	2.23329	2.29564	2.34964	2.39661	2.43853	2.47989	2.52026	2.56284	2.60909	2.66051	2.71955	2.78575	2.86531	2.96033	3.07162	3.20534	3.35889	3.53795	3.73854	3.96018	4.20196	4.46412	4.74922	5.06762	5.3669	5.69689	6.00898	6.30404	6.61143	6.92986	7.22347	7.55595	7.94295	8.3661	8.85276	0.303826	0.250838	0.231975	0.216724	0.202621	0.195816	0.194256	0.209514	0.218492	0.235638	0.260978	0.293876	0.336217	0.388736
2.20034	2.23305	2.29912	2.35781	2.40704	2.45098	2.4922	2.53221	2.57558	2.62136	2.67302	2.7305	2.79784	2.87554	2.97051	3.08403	3.21579	3.3717	3.5519	3.75458	3.98134	4.23264	4.50823	4.81228	5.14039	5.48587	5.82591	6.19706	6.54308	6.8702	7.23115	7.59912	7.99335	8.50092	8.98092	9.5012	0.295748	0.259338	0.242691	0.22528	0.210906	0.200605	0.198177	0.21128	0.21987	0.235714	0.260702	0.294195	0.336894	0.390487
2.11545	2.22562	2.28949	2.34227	2.38755	2.42908	2.46874	2.50882	2.55016	2.59695	2.64734	2.7046	2.77129	2.84893	2.94314	3.05424	3.18597	3.33839	3.51487	3.71451	3.93652	4.18005	4.44954	4.73609	5.04103	5.36382	5.68397	5.98607	6.30821	6.61831	6.91623	7.22989	7.59307	8.00612	8.44325	8.89757	0.264537	0.244854	0.227711	0.211154	0.197728	0.191871	0.190975	0.197511	0.216423	0.232702	0.257773	0.290838	0.33269	0.38482
2.24625	2.33399	2.4006	2.45712	2.50598	2.54921	2.59185	2.63288	2.67667	2.72457	2.77668	2.83736	2.90622	2.98764	3.08344	3.19941	3.33633	3.49524	3.67813	3.88647	4.11739	4.37658	4.65368	4.95682	5.2947	5.62991	5.99165	6.31825	6.65319	7.00108	7.3294	7.64584	8.01636	8.40318	8.84962	9.34367	0.311557	0.257678	0.238987	0.222305	0.209043	0.201607	0.201498	0.215664	0.225538	0.242639	0.267843	0.303362	0.344943	0.40055
2.28879	2.34363	2.41054	2.46718	2.51459	2.55934	2.60198	2.64243	2.68784	2.73499	2.78817	2.84859	2.9182	2.99953	3.09597	3.21123	3.34844	3.50709	3.68948	3.89767	4.13117	4.39294	4.6788	4.98503	5.32011	5.6571	6.01398	6.33572	6.65894	6.99989	7.32959	7.64349	8.0159	8.40954	8.86665	9.384	0.311185	0.257807	0.238495	0.221583	0.209282	0.202301	0.201388	0.217278	0.22596	0.243493	0.26915	0.303323	0.347298	0.400248
2.28371	2.32783	2.39012	2.44409	2.49108	2.53289	2.57488	2.61645	2.65861	2.70603	2.7592	2.81856	2.88713	2.96821	3.06417	3.17758	3.31391	3.471	3.65233	3.85534	4.08472	4.33881	4.61219	4.90442	5.20506	5.53248	5.84586	6.14439	6.45939	6.76317	7.05135	7.35701	7.69304	8.07282	8.45815	8.85184	0.235364	0.253621	0.234386	0.216944	0.204029	0.196951	0.197286	0.212705	0.222901	0.239998	0.266081	0.299639	0.342501	0.395883
2.32157	2.35226	2.4204	2.47627	2.52552	2.57053	2.61163	2.65268	2.69751	2.74453	2.79783	2.85577	2.92566	3.00649	3.10396	3.2189	3.35491	3.51177	3.69614	3.90347	4.13646	4.39935	4.68392	4.99095	5.3089	5.657	5.99178	6.31691	6.656	6.97927	7.29058	7.61632	7.97379	8.383	8.78941	9.20941	0.262151	0.260641	0.242336	0.224183	0.210136	0.202362	0.200789	0.215922	0.224968	0.242363	0.268947	0.302287	0.345738	0.399317
2.42194	2.46765	2.5355	2.59419	2.64407	2.69074	2.73186	2.77848	2.82399	2.87397	2.9299	2.99192	3.06351	3.14876	3.24903	3.36732	3.50944	3.67306	3.86237	4.07778	4.32223	4.59669	4.89472	5.21458	5.54773	5.91348	6.26279	6.60691	6.96269	7.28713	7.606	7.94601	8.31657	8.75218	9.18462	9.6241	0.312594	0.268046	0.249528	0.231974	0.217811	0.210343	0.223245	0.224662	0.233962	0.252907	0.280124	0.315266	0.359102	0.415425
2.40365	2.48491	2.55106	2.60757	2.657	2.70248	2.74358	2.78923	2.83609	2.88588	2.94139	3.00507	3.07701	3.16157	3.26196	3.38209	3.52278	3.68535	3.87354	4.0899	4.32981	4.59907	4.88694	5.19751	5.5357	5.85437	6.20279	6.51656	6.8186	7.12989	7.43164	7.71058	8.01511	8.33341	8.70669	9.14213	0.320817	0.264441	0.246498	0.227328	0.214775	0.207753	0.221193	0.224492	0.235382	0.253074	0.278778	0.31574	0.360315	0.414447
2.37448	2.44457	2.51127	2.56738	2.61701	2.66206	2.70386	2.7477	2.79411	2.84348	2.89894	2.96	3.03139	3.11562	3.21502	3.33171	3.46818	3.63014	3.81267	4.02508	4.26439	4.53191	4.82211	5.13451	5.44493	5.77976	6.08704	6.39078	6.69978	6.98434	7.2625	7.5585	7.87853	8.26001	8.64816	9.03862	0.239098	0.263498	0.245214	0.227657	0.213829	0.20647	0.21975	0.221843	0.231395	0.25031	0.276181	0.311495	0.353512	0.408531
2.41581	2.51676	2.58668	2.64882	2.70248	2.74828	2.79263	2.83799	2.8865	2.93737	2.99363	3.05659	3.12906	3.21588	3.31633	3.43778	3.57986	3.74667	3.93955	4.15946	4.40474	4.67934	4.97549	5.2897	5.62729	5.951	6.2931	6.62189	6.92319	7.22641	7.53059	7.80433	8.0932	8.41994	8.78511	9.18491	0.261515	0.283038	0.26209	0.24301	0.227484	0.218798	0.230261	0.230799	0.239564	0.257717	0.282921	0.318851	0.364952	0.41921
2.54649	2.636	2.71083	2.77698	2.83408	2.88185	2.93307	2.98206	3.03195	3.08573	3.14359	3.21029	3.28606	3.3752	3.48034	3.60645	3.75565	3.92871	4.13074	4.36151	4.62596	4.92464	5.25131	5.60392	5.96822	6.36693	6.74624	7.12185	7.50371	7.85574	8.18803	8.53395	8.90123	9.32339	9.75331	10.1768	0.350629	0.295244	0.276782	0.256604	0.241303	0.250758	0.242477	0.241698	0.25112	0.269607	0.297249	0.334738	0.38117	0.440077
2.54298	2.60723	2.67497	2.73558	2.78734	2.83221	2.87965	2.92758	2.97561	3.02886	3.08677	3.15373	3.22882	3.31833	3.42245	3.54562	3.69147	3.85974	4.05545	4.27959	4.53676	4.82325	5.1365	5.46989	5.80759	6.17166	6.50441	6.83817	7.16902	7.46685	7.75601	8.06461	8.39474	8.80429	9.19775	9.58468	0.329964	0.278305	0.258328	0.240984	0.227835	0.23948	0.233087	0.23551	0.24676	0.265054	0.293516	0.329987	0.376481	0.432839
2.54596	2.62601	2.69613	2.75731	2.80815	2.85216	2.90163	2.94929	2.99874	3.05102	3.11006	3.17465	3.25051	3.3408	3.44507	3.56809	3.71481	3.88445	4.07999	4.30581	4.56129	4.85216	5.16673	5.5078	5.86843	6.22172	6.57423	6.93447	7.25398	7.56028	7.87773	8.19432	8.52373	8.94952	9.37715	9.83412	0.335157	0.27926	0.259185	0.24119	0.22709	0.239846	0.233049	0.235918	0.247008	0.265638	0.293223	0.330613	0.377646	0.434251
2.51681	2.59632	2.66277	2.72126	2.77315	2.81649	2.86452	2.9124	2.96016	3.01348	3.07097	3.13739	3.20994	3.29996	3.40463	3.5287	3.67452	3.84303	4.03895	4.26612	4.52587	4.8123	5.13457	5.48222	5.85347	6.22318	6.58808	6.96391	7.30978	7.62495	7.96136	8.30727	8.66641	9.1497	9.60374	10.0781	0.252016	0.275236	0.257295	0.236993	0.224662	0.23644	0.230761	0.232938	0.244875	0.263495	0.29205	0.328884	0.377063	0.433474
2.55568	2.6007	2.66609	2.72294	2.77193	2.81545	2.86312	2.91046	2.9594	3.01214	3.07202	3.13829	3.21458	3.30455	3.41005	3.53374	3.67862	3.8461	4.0413	4.26299	4.51882	4.80286	5.11251	5.43471	5.7825	6.1007	6.4284	6.73808	7.01798	7.28983	7.57846	7.84871	8.14579	8.50785	8.88416	9.29788	0.270954	0.270971	0.251033	0.234024	0.221617	0.23609	0.230668	0.234727	0.245375	0.26621	0.294785	0.332115	0.37707	0.432187
2.57311	2.6856	2.75403	2.81371	2.86669	2.91143	2.96069	3.01052	3.06097	3.11586	3.17585	3.24588	3.32338	3.4149	3.52255	3.64927	3.79955	3.97399	4.17414	4.40459	4.66839	4.96281	5.28396	5.62505	5.98339	6.33428	6.68303	7.02371	7.33111	7.62818	7.93399	8.22193	8.53335	8.90204	9.28199	9.70247	0.278398	0.282972	0.264081	0.245115	0.231536	0.245064	0.239368	0.242669	0.252704	0.274208	0.303866	0.341259	0.388377	0.44552
2.64177	2.70814	2.78207	2.84412	2.89882	2.94457	2.99476	3.0446	3.09747	3.15302	3.2155	3.28566	3.36604	3.45906	3.56843	3.6973	3.84762	4.02387	4.22657	4.45934	4.73152	5.03609	5.37087	5.72297	6.09176	6.45819	6.82748	7.15588	7.47773	7.79897	8.09933	8.38487	8.70262	9.03972	9.4204	9.82831	0.26828	0.29037	0.268501	0.250666	0.237753	0.249745	0.244305	0.24735	0.259421	0.279862	0.309583	0.34844	0.395753	0.453461
2.65403	2.7124	2.7836	2.84407	2.89647	2.94298	2.99417	3.0452	3.0976	3.15407	3.21737	3.28886	3.3688	3.46467	3.57438	3.70477	3.85651	4.0333	4.23368	4.46801	4.7405	5.0438	5.37475	5.73293	6.08573	6.45054	6.782	7.11192	7.42682	7.70326	7.97412	8.26782	8.58124	8.99017	9.3663	9.74108	0.27514	0.287715	0.268549	0.249653	0.236465	0.250319	0.244959	0.249842	0.2617	0.283022	0.310187	0.350521	0.398906	0.456722
2.67169	2.75262	2.82526	2.88705	2.94207	2.98809	3.04067	3.09085	3.14519	3.2039	3.26715	3.33986	3.41982	3.51641	3.6294	3.76162	3.914	4.09291	4.29925	4.5358	4.80992	5.11959	5.46017	5.8208	6.19138	6.57335	6.9274	7.26285	7.59385	7.89305	8.1752	8.47883	8.81024	9.21695	9.60735	9.99258	0.269066	0.290022	0.271434	0.251936	0.239176	0.252712	0.248267	0.251152	0.266476	0.287223	0.317342	0.355328	0.404832	0.461892
2.71857	2.75993	2.83115	2.89359	2.94753	2.99401	3.04728	3.09759	3.15223	3.21215	3.27659	3.35048	3.4337	3.53027	3.64439	3.77861	3.93184	4.11204	4.31876	4.55886	4.83549	5.14663	5.4908	5.85612	6.23926	6.60085	6.97381	7.30475	7.61202	7.92056	8.21601	8.48554	8.80005	9.14293	9.53782	9.96497	0.305408	0.290306	0.271389	0.252505	0.240514	0.255406	0.250077	0.254675	0.269052	0.290366	0.32129	0.36152	0.410081	0.469284
2.69464	2.7424	2.81341	2.87533	2.92952	2.97709	3.02971	3.08159	3.13656	3.19628	3.26255	3.33722	3.42253	3.52114	3.63587	3.77088	3.92396	4.10556	4.31251	4.55211	4.82842	5.14673	5.49272	5.85271	6.23485	6.58368	6.93329	7.25329	7.53832	7.81693	8.10072	8.36846	8.66412	9.03641	9.42324	9.85724	0.293296	0.292598	0.271005	0.254632	0.242381	0.256952	0.252374	0.25847	0.272932	0.294006	0.325176	0.364969	0.413789	0.472797
2.69658	2.75609	2.82768	2.89002	2.94522	2.99464	3.04817	3.10163	3.15895	3.21913	3.28763	3.36345	3.44966	3.55095	3.66854	3.80364	3.96211	4.14508	4.35524	4.59832	4.87949	5.19515	5.54345	5.90426	6.28018	6.62797	6.98066	7.28289	7.56671	7.85665	8.12593	8.36895	8.66437	8.98502	9.34682	9.73519	0.339864	0.298147	0.275972	0.258236	0.246358	0.260893	0.258631	0.263938	0.278788	0.301077	0.331828	0.372543	0.422539	0.481856
2.65459	2.775	2.84732	2.91062	2.95994	3.01833	3.07282	3.12685	3.1834	3.24539	3.31523	3.39147	3.48072	3.58201	3.70057	3.83975	3.9991	4.18401	4.39881	4.64592	4.93258	5.25882	5.61828	5.99382	6.36559	6.74998	7.10307	7.42151	7.73659	8.02809	8.29055	8.56534	8.88622	9.24634	9.61596	9.99809	0.313833	0.299849	0.280244	0.263097	0.278631	0.264872	0.262173	0.267051	0.281044	0.30465	0.336625	0.376404	0.42676	0.48899
2.75206	2.80258	2.87463	2.93726	2.98646	3.0442	3.0986	3.15445	3.21344	3.27525	3.34662	3.42494	3.51476	3.61879	3.74004	3.88167	4.04429	4.23389	4.45179	4.70483	4.99513	5.32519	5.68926	6.07196	6.4564	6.83279	7.18531	7.53083	7.82538	8.09951	8.38564	8.66394	8.9619	9.34257	9.7218	10.1383	0.331145	0.299681	0.280373	0.262725	0.278693	0.267703	0.265352	0.271651	0.287766	0.310568	0.343849	0.384917	0.436923	0.499462
2.68406	2.78794	2.861	2.92436	2.97415	3.0311	3.08842	3.14399	3.20368	3.26794	3.33971	3.42116	3.51319	3.6179	3.74158	3.88347	4.04813	4.23769	4.45503	4.70686	4.99994	5.33191	5.69924	6.0727	6.45317	6.81386	7.16776	7.46409	7.74562	8.01612	8.27245	8.50916	8.79514	9.10455	9.44789	9.82136	0.293676	0.301656	0.282658	0.265539	0.283176	0.27074	0.267476	0.276302	0.291424	0.315757	0.349061	0.390457	0.440948	0.503697
2.6968	2.75044	2.82239	2.8857	2.94308	2.99424	3.05048	3.10595	3.1689	3.23268	3.30434	3.38631	3.47908	3.58553	3.70997	3.85175	4.01615	4.20392	4.42262	4.67563	4.97077	5.3013	5.66008	6.03287	6.40952	6.74764	7.06014	7.35615	7.60973	7.83471	8.0742	8.32184	8.59369	8.95136	9.29036	9.65127	0.333986	0.303776	0.284046	0.26686	0.256529	0.27184	0.270507	0.278156	0.293813	0.318648	0.351007	0.393203	0.444586	0.505007
2.71283	2.77626	2.84887	2.91462	2.96543	3.02477	3.08294	3.14011	3.20191	3.26888	3.34147	3.42512	3.51902	3.62762	3.75426	3.89718	4.06546	4.25712	4.4797	4.73784	5.034	5.37283	5.74034	6.1165	6.48065	6.84131	7.15862	7.44012	7.71347	7.95854	8.18491	8.43051	8.70735	9.03863	9.36431	9.68755	0.353045	0.307265	0.288676	0.271541	0.287523	0.277049	0.274237	0.283635	0.299161	0.32363	0.3575	0.400196	0.45164	0.513321
2.69079	2.77182	2.85384	2.92811	2.98855	3.05585	3.11853	3.18072	3.24539	3.31585	3.39485	3.48065	3.57924	3.69383	3.82685	3.97762	4.15252	4.35356	4.59171	4.8764	5.21686	5.62442	6.07681	6.56749	7.05386	7.53629	7.94974	8.32772	8.65779	8.93209	9.18301	9.45245	9.74915	10.1259	10.4903	10.8481	0.380853	0.331677	0.317365	0.300905	0.315884	0.30225	0.29768	0.303299	0.319595	0.346022	0.380542	0.425054	0.481686	0.54842
2.74686	2.84332	2.92294	2.99341	3.05147	3.11556	3.17806	3.23904	3.30578	3.37635	3.45704	3.54469	3.64425	3.75813	3.8896	4.03927	4.21471	4.41414	4.64494	4.91179	5.22708	5.58539	5.97186	6.36816	6.765	7.10841	7.43553	7.71019	7.94443	8.16475	8.38484	8.5835	8.8129	9.08958	9.38664	9.71068	0.375972	0.329655	0.308424	0.2933	0.310149	0.29728	0.294509	0.302602	0.31912	0.344955	0.379478	0.422917	0.47473	0.539134
2.76797	2.82503	2.9052	2.97279	3.02796	3.09305	3.15375	3.21473	3.27967	3.34922	3.42698	3.51246	3.61191	3.72496	3.85531	4.00587	4.17866	4.37701	4.60681	4.874	5.1875	5.54704	5.93416	6.34121	6.73987	7.10746	7.43754	7.75327	8.02508	8.26096	8.50702	8.76403	9.03677	9.41226	9.75896	10.1051	0.359425	0.327393	0.305416	0.289482	0.305311	0.291925	0.289653	0.296704	0.314486	0.340985	0.374416	0.418075	0.470886	0.53525
2.7092	2.76211	2.83739	2.90426	2.95514	3.01668	3.07473	3.13686	3.20067	3.27093	3.34474	3.4319	3.53051	3.64373	3.7723	3.92172	4.09089	4.28764	4.51182	4.77355	5.07715	5.41596	5.78104	6.14977	6.51437	6.82817	7.12463	7.38186	7.59942	7.81334	8.0214	8.21331	8.44592	8.71365	8.9985	9.29781	0.344444	0.316389	0.295383	0.277265	0.295549	0.28324	0.283062	0.292899	0.310093	0.335815	0.369852	0.414287	0.465541	0.52609
2.65015	2.74856	2.82986	2.89818	2.95502	3.0187	3.08043	3.14314	3.21121	3.28506	3.36617	3.45682	3.55883	3.67636	3.80883	3.96032	4.13325	4.33113	4.55966	4.82996	5.14029	5.49126	5.85578	6.21649	6.5399	6.83742	7.07705	7.28818	7.48368	7.65098	7.80657	7.97591	8.17711	8.42752	8.66469	8.88489	0.369501	0.326348	0.307257	0.291321	0.308172	0.296989	0.296341	0.305881	0.325047	0.350893	0.38528	0.428622	0.479092	0.539678
2.58787	2.69632	2.7746	2.84391	2.90646	2.96308	3.02468	3.08949	3.15627	3.22957	3.31061	3.40236	3.50675	3.62327	3.75505	3.90426	4.07796	4.27502	4.50555	4.77838	5.09167	5.43873	5.80193	6.14907	6.45844	6.73896	6.96723	7.16119	7.33884	7.50417	7.65667	7.82224	8.0345	8.28277	8.53383	8.78054	0.357655	0.324221	0.305496	0.288562	0.279831	0.296203	0.295747	0.305994	0.325773	0.350745	0.387314	0.42893	0.480781	0.539057
2.53365	2.61846	2.69324	2.76124	2.8215	2.87637	2.93801	3.00041	3.06725	3.14084	3.22132	3.31081	3.41468	3.52913	3.66109	3.80743	3.97736	4.17324	4.40136	4.66831	4.9768	5.30909	5.64832	5.96815	6.25357	6.49509	6.69082	6.87256	7.0291	7.1652	7.30931	7.47853	7.67571	7.95063	8.19875	8.44615	0.358867	0.316078	0.298197	0.282332	0.2731	0.29238	0.292334	0.303148	0.319478	0.346864	0.381447	0.422735	0.471061	0.530375
2.49729	2.57019	2.64382	2.71294	2.77372	2.82867	2.89075	2.95353	3.02093	3.0964	3.17726	3.26841	3.37225	3.48746	3.61876	3.76728	3.93496	4.12931	4.35923	4.62592	4.9286	5.24702	5.56335	5.85073	6.09016	6.30128	6.46558	6.60073	6.72966	6.8475	6.96386	7.09828	7.26333	7.47085	7.67608	7.87319	0.351511	0.317086	0.297081	0.282756	0.2733	0.292695	0.294201	0.305969	0.32282	0.349575	0.383479	0.424934	0.473371	0.530085
2.41392	2.48751	2.5624	2.6288	2.68868	2.74746	2.80409	2.86647	2.93448	3.00916	3.09146	3.18271	3.284	3.39972	3.52961	3.6781	3.84656	4.04074	4.26829	4.52947	4.8208	5.12386	5.41324	5.66831	5.8796	6.0604	6.21011	6.32723	6.441	6.54484	6.64513	6.75972	6.91554	7.0908	7.26867	7.44027	0.344814	0.309852	0.292359	0.275561	0.269199	0.268779	0.291069	0.30053	0.320059	0.348598	0.380983	0.422325	0.469136	0.523039
2.34139	2.4235	2.49721	2.56265	2.6232	2.68009	2.73924	2.80141	2.87003	2.94229	3.02502	3.11608	3.2177	3.33099	3.45758	3.60245	3.76673	3.96283	4.19004	4.45188	4.73477	5.01987	5.27818	5.49321	5.6739	5.81252	5.9349	6.03549	6.12439	6.21937	6.3257	6.42406	6.55207	6.7133	6.89058	7.08527	0.308093	0.308962	0.29153	0.276776	0.269029	0.268702	0.289749	0.301351	0.319834	0.343637	0.376807	0.417788	0.46258	0.514303
2.2949	2.38765	2.45973	2.52416	2.58413	2.64086	2.6978	2.75994	2.82599	2.89963	2.98227	3.07182	3.17227	3.28516	3.41165	3.55316	3.71929	3.91013	4.13733	4.39272	4.66626	4.93455	5.17211	5.36898	5.52536	5.65491	5.76012	5.85269	5.94155	6.03131	6.1192	6.20867	6.3301	6.47929	6.63643	6.79281	0.328479	0.302449	0.285303	0.272613	0.265606	0.266112	0.287724	0.298896	0.316367	0.341622	0.37364	0.411945	0.456501	0.507451
2.31323	2.3799	2.45069	2.51442	2.57251	2.62848	2.68518	2.74727	2.81365	2.88681	2.9673	3.0566	3.15669	3.26869	3.39431	3.53861	3.70152	3.89377	4.11733	4.3728	4.64969	4.91871	5.15863	5.36239	5.52717	5.65968	5.7799	5.87854	5.97892	6.0848	6.19034	6.28947	6.4128	6.54808	6.70785	6.88603	0.298136	0.298242	0.281133	0.267308	0.261454	0.262915	0.285508	0.295267	0.314828	0.339302	0.372351	0.411502	0.45507	0.50653
1.97816	2.07359	2.15513	2.22467	2.28712	2.34577	2.40372	2.46369	2.5273	2.59573	2.67179	2.75321	2.84302	2.94389	3.05848	3.19142	3.34826	3.52912	3.73327	3.93889	4.1299	4.28612	4.41005	4.50753	4.5938	4.65994	4.72348	4.78307	4.8391	4.89377	4.9608	5.02835	5.11126	5.22698	5.33162	5.44093	0.338025	0.318587	0.299263	0.282041	0.269845	0.264803	0.267578	0.277413	0.298876	0.318431	0.343813	0.372857	0.408191	0.452503
1.93003	2.01487	2.08701	2.15123	2.20784	2.26316	2.31777	2.37615	2.43788	2.50494	2.57848	2.65872	2.74643	2.84526	2.95985	3.08965	3.2431	3.42246	3.61756	3.81114	3.98469	4.1259	4.23307	4.31681	4.38708	4.4401	4.49289	4.54147	4.59019	4.64737	4.70706	4.7641	4.82819	4.91165	5.0062	5.10398	0.30495	0.289146	0.274294	0.259038	0.251166	0.250079	0.254421	0.265969	0.289347	0.307584	0.333092	0.362793	0.39941	0.442115
1.9327	2.01254	2.08225	2.14319	2.19752	2.25106	2.3059	2.36295	2.4232	2.49004	2.56274	2.64063	2.72669	2.82447	2.93431	3.06601	3.22087	3.4004	3.60352	3.81138	4.00042	4.15498	4.27799	4.37279	4.45711	4.5271	4.5906	4.66047	4.72881	4.79385	4.86688	4.95536	5.05121	5.1751	5.28587	5.39875	0.278316	0.27561	0.262931	0.250601	0.243998	0.243661	0.250771	0.263197	0.28455	0.304976	0.329275	0.359767	0.396935	0.441239
1.9166	1.98055	2.04614	2.10555	2.15925	2.21187	2.26544	2.32151	2.38071	2.44605	2.51687	2.59338	2.67722	2.77365	2.88218	3.01106	3.16456	3.34182	3.54156	3.74548	3.92703	4.07966	4.1953	4.28204	4.35996	4.41881	4.48288	4.54708	4.61183	4.68557	4.77256	4.85977	4.96406	5.09498	5.22568	5.36362	0.2739	0.269283	0.25553	0.244403	0.2374	0.237964	0.244188	0.256339	0.279689	0.298963	0.322592	0.351993	0.388507	0.432351
[truncated: 84 more rows]
[truncated: 22 more columns]
